# Supplementary material for: A combination of GRA3, GRA6 and GRA7 peptides offer a useful tool for serotyping type II and III Toxoplasma gondii infections in sheep and pigs
Source: Front Cell Infect Microbiol. 2024 Apr 24;14:1384393. doi: 10.3389/fcimb.2024.1384393 (PMC11076764; doi:10.3389/fcimb.2024.1384393)
Supplement: Supplementary File 1 — Sheep and pig serum samples used in the present study. [file DataSheet_1.xlsx]

## Sheet: Sup. file 1
ID	Strain	Type	Dose	Day pi	RIPC	Usage	Used for pools (3 samples each)	Reference
19/68-2 (Neg Control)	ShSp1	II	10 ooc	2	0	A		Vallejo et al., 2022
19/68-27 (Pos Control)	ShSp1	II	10 ooc	27	100	A		Vallejo et al., 2022		SHEEP
19/68-21	ShSp1	II	10 ooc	21	85	B		Vallejo et al., 2022		PIG
19/80-27	ShSp1	II	10 ooc	27	71	B		Vallejo et al., 2022
19/81-21	ShSp1	II	10 ooc	21	42	B		Vallejo et al., 2022
22/2.2-21	ShSp1	II	1000 ooc	21	97.1484	C2		Sánchez-Sánchez et al., 2023
22/2.3-21	ShSp1	II	1000 ooc	21	79.3404	C2		Sánchez-Sánchez et al., 2023
22/2.4-21	ShSp1	II	1000 ooc	21	43.0553	C2		Sánchez-Sánchez et al., 2023
22/2.5-14	ShSp1	II	1000 ooc	14	47.4782	C2		Sánchez-Sánchez et al., 2023
22/2.5-21	ShSp1	II	1000 ooc	21	92.7837	C2		Sánchez-Sánchez et al., 2023
22/2.6-14	ShSp1	II	1000 ooc	14	54.1125	C2		Sánchez-Sánchez et al., 2023
22/2.6-21	ShSp1	II	1000 ooc	21	83.0359	C2		Sánchez-Sánchez et al., 2023
22/2.7-21	ShSp1	II	1000 ooc	21	73.0262	C2		Sánchez-Sánchez et al., 2023
20/194-50	ShSp16	II	10 ooc	50	109.486	C2		Vallejo et al., 2022
20/195-50	ShSp16	II	10 ooc	50	72.5315	C2		Vallejo et al., 2022
20/196-19	ShSp16	II	10 ooc	19	26.1494	C1-2	Pool 1	Vallejo et al., 2022
20/196-34	ShSp16	II	10 ooc	34	52.9195	C1-2	Pool 3	Vallejo et al., 2022
20/196-50	ShSp16	II	10 ooc	50	84.258	C1-2	Pool 5	Vallejo et al., 2022
20/196-68	ShSp16	II	10 ooc	68	83.9088	C1-2	Pool 7	Vallejo et al., 2022
20/197a-34	ShSp16	II	10 ooc	34	66.3628	C2		Vallejo et al., 2022
20/197a-50	ShSp16	II	10 ooc	50	38.4869	C1-2	Pool 5	Vallejo et al., 2022
20/197a-68	ShSp16	II	10 ooc	68	31.678	C2		Vallejo et al., 2022
20/202-19	ShSp16	II	10 ooc	19	24.7818	C1-2	Pool 1	Vallejo et al., 2022
20/202-34	ShSp16	II	10 ooc	34	54.1416	C1-2	Pool 3	Vallejo et al., 2022
20/202-50	ShSp16	II	10 ooc	50	73.1426	C1-2	Pool 5	Vallejo et al., 2022
20/202-68	ShSp16	II	10 ooc	68	75.8487	C1-2	Pool 7	Vallejo et al., 2022
20/206a-50	ShSp16	II	10 ooc	50	91.5907	C2		Vallejo et al., 2022
20/207a-50	ShSp16	II	10 ooc	50	117.255	C2		Vallejo et al., 2022
20/208a-19	ShSp16	II	10 ooc	19	102.793	C1-2	Pool 1	Vallejo et al., 2022
20/208a-34	ShSp16	II	10 ooc	34	132.91	C1-2	Pool 3	Vallejo et al., 2022
20/208a-50	ShSp16	II	10 ooc	50	139.515	C2		Vallejo et al., 2022
20/208a-68	ShSp16	II	10 ooc	68	107.042	C1-2	Pool 7	Vallejo et al., 2022
302-21	ME49	II	10 ooc	21	27.0458	A		Sánchez-Sánchez et al., 2019
302-42	ME49	II	10 ooc	42	110.837	A		Sánchez-Sánchez et al., 2019
269-35	ME49	II	10 ooc	35	72.386	C2		Sánchez-Sánchez et al., 2019
269-49	ME49	II	10 ooc	49	101.453	A		Sánchez-Sánchez et al., 2019
272-0 (Neg Control)	ME49	II	500 ooc	0	3.00158	A		Sánchez-Sánchez et al., 2019
286-28	ME49	II	10 ooc	28	66.0348	A		Sánchez-Sánchez et al., 2019
286-35	ME49	II	10 ooc	35	71.7168	C2		Sánchez-Sánchez et al., 2019
286-49	ME49	II	10 ooc	49	107.187	C2		Sánchez-Sánchez et al., 2019
302-42	ME49	II	10 ooc	42	108.817	C2		Sánchez-Sánchez et al., 2019
20/212-27	ShSp24	III	10 ooc	27	75	B		Vallejo et al., 2022
20/215-19	ShSp24	III	10 ooc	19	34	C1	Pool 2	Vallejo et al., 2022
20/221a-19	ShSp24	III	10 ooc	19	26.5276	B, C2		Vallejo et al., 2022
20/221a-34	ShSp24	III	10 ooc	34	114.083	C1-2	Pool 4	Vallejo et al., 2022
20/221a-50	ShSp24	III	10 ooc	50	104.394	C1-2	Pool 6	Vallejo et al., 2022
20/221a-68	ShSp24	III	10 ooc	68	101.542	C1-2	Pool 8	Vallejo et al., 2022
20/223a-19	ShSp24	III	10 ooc	19	36.0136	C2		Vallejo et al., 2022
20/223a-34	ShSp24	III	10 ooc	34	88.6518	C1-2	Pool 4	Vallejo et al., 2022
20/223a-40	ShSp24	III	10 ooc	40	115	B		Vallejo et al., 2022
20/223a-50	ShSp24	III	10 ooc	50	98.7197	C2		Vallejo et al., 2022
20/223a-68	ShSp24	III	10 ooc	68	97.0611	C2		Vallejo et al., 2022
20/224-19	ShSp24	III	10 ooc	19	24	B, C1	Pool 2	Vallejo et al., 2022
20/227-19	ShSp24	III	10 ooc	19	48.3802	C2		Vallejo et al., 2022
20/227-34	ShSp24	III	10 ooc	34	98.8943	C2		Vallejo et al., 2022
20/227-50	ShSp24	III	10 ooc	50	110.679	C1-2	Pool 6	Vallejo et al., 2022
20/227-68	ShSp24	III	10 ooc	68	121.765	C1-2	Pool 8	Vallejo et al., 2022
20/228-19	ShSp24	III	10 ooc	19	76.8089	C2		Vallejo et al., 2022
20/228-34	ShSp24	III	10 ooc	34	116.382	C1-2	Pool 4	Vallejo et al., 2022
20/228-50	ShSp24	III	10 ooc	50	118.972	C1-2	Pool 6	Vallejo et al., 2022
20/228-68	ShSp24	III	10 ooc	68	125.082	C1-2	Pool 8	Vallejo et al., 2022
20/229-19	ShSp24	III	10 ooc	19	45	C1	Pool 2	Vallejo et al., 2022
20/229-50	ShSp24	III	10 ooc	50	125.752	C2		Vallejo et al., 2022
20/230a-50	ShSp24	III	10 ooc	50	125.868	C2		Vallejo et al., 2022
20/231-50	ShSp24	III	10 ooc	50	104.103	C2		Vallejo et al., 2022
Tru5	ShSp11	II	Natural	UK	100.058	D		Fernandez-Escobar et al., 2020
Tru10	ShSp19	II	Natural	UK	106.256	D		Fernandez-Escobar et al., 2020
Tru11	ShSp20	II	Natural	UK	96.741	D		Fernandez-Escobar et al., 2020
Tru12	ShSp12	II	Natural	UK	93.8603	D		Fernandez-Escobar et al., 2020
Tru14	ShSp16	II	Natural	UK	115.364	D		Fernandez-Escobar et al., 2020
Tru16	ShSp28	II	Natural	UK	100.058	D		Fernandez-Escobar et al., 2020
Tru25	ShSp13	II	Natural	UK	96.2755	D		Fernandez-Escobar et al., 2020
Tru27	ShSp21	II	Natural	UK	90.9505	D		Fernandez-Escobar et al., 2020
Tru40	ShSp15	II	Natural	UK	87.517	D		Fernandez-Escobar et al., 2020
Tru47	ShSp7	II	Natural	UK	129.011	D		Fernandez-Escobar et al., 2020
Tru48	ShSp14	II	Natural	UK	99.8545	D		Fernandez-Escobar et al., 2020
Tru63	ShSp22	II	Natural	UK	84.0252	D		Fernandez-Escobar et al., 2020
Tru68	ShSp23	II	Natural	UK	114.316	D		Fernandez-Escobar et al., 2020
Tru78	ShSp30	II	Natural	UK	105.383	D		Fernandez-Escobar et al., 2020
Tru90	ShSp31	II	Natural	UK	103.026	D		Fernandez-Escobar et al., 2020
Tom3	ShSp27	II	Natural	UK	114.549	D		Fernandez-Escobar et al., 2020
Tom23	ShSp26	II	Natural	UK	103.579	D		Fernandez-Escobar et al., 2020
Tom140	ShSp29	II	Natural	UK	97.1775	D		Fernandez-Escobar et al., 2020
Tom60	ShSp25	III	Natural	UK	122.522	D		Fernandez-Escobar et al., 2020
Tom95	ShSp24	III	Natural	UK	90.4268	D		Fernandez-Escobar et al., 2020
1.4	CZ-Tiger	II	400 ooc	21	39.7487	E		López-Ureña et al., 2023
1.7	CZ-Tiger	II	400 ooc	42	48.0639	E		López-Ureña et al., 2023
2.4	CZ-Tiger	II	400 ooc	21	37.561	E		López-Ureña et al., 2023
2.7	CZ-Tiger	II	400 ooc	42	55.7968	E		López-Ureña et al., 2023
3.4	CZ-Tiger	II	400 ooc	21	33.7561	E		López-Ureña et al., 2023
3.7	CZ-Tiger	II	400 ooc	42	28.8793	E		López-Ureña et al., 2023
4.4	CZ-Tiger	II	400 ooc	21	18.8578	E		López-Ureña et al., 2023
4.7	CZ-Tiger	II	400 ooc	42	23.8799	E		López-Ureña et al., 2023
5.4	CZ-Tiger	II	400 ooc	21	50.8668	E		López-Ureña et al., 2023
5.7	CZ-Tiger	II	400 ooc	42	71.9728	E		López-Ureña et al., 2023
6.4	CZ-Tiger	II	400 ooc	21	19.3427	E		López-Ureña et al., 2023
6.7	CZ-Tiger	II	400 ooc	42	17.9806	E		López-Ureña et al., 2023
1-0 (Neg control)	ShSp1	II	1000 ooc	0	0	E		Largo-de la Torre et al., 2022
1-21	ShSp1	II	1000 ooc	21	75.4478	E		Largo-de la Torre et al., 2022
1-42	ShSp1	II	1000 ooc	42	134.617	E		Largo-de la Torre et al., 2022
2-21	ShSp1	II	1000 ooc	21	77.673	E		Largo-de la Torre et al., 2022
2-42	ShSp1	II	1000 ooc	42	112.06	E		Largo-de la Torre et al., 2022
3-0 (Neg control)	ShSp1	II	1000 ooc	0	0	E		Largo-de la Torre et al., 2022
3-21	ShSp1	II	1000 ooc	21	72.3044	E		Largo-de la Torre et al., 2022
3-42	ShSp1	II	1000 ooc	42	109.438	E		Largo-de la Torre et al., 2022
4-0 (Neg control)	ShSp1	II	1000 ooc	0	0	E		Largo-de la Torre et al., 2022
4-21	ShSp1	II	1000 ooc	21	73.8911	E		Largo-de la Torre et al., 2022
4-28 (Pos control)	ShSp1	II	1000 ooc	28	100	E		Largo-de la Torre et al., 2022
4-42	ShSp1	II	1000 ooc	42	101.481	E		Largo-de la Torre et al., 2022
5-21	ShSp1	II	1000 ooc	21	66.3181	E		Largo-de la Torre et al., 2022
5-42	ShSp1	II	1000 ooc	42	80.8824	E		Largo-de la Torre et al., 2022
14.4	CZ-Šimková	III	400 ooc	21	115.821	E		López-Ureña et al., 2023
14.7	CZ-Šimková	III	400 ooc	42	83.4467	E		López-Ureña et al., 2023
15.4	CZ-Šimková	III	400 ooc	21	59.2957	E		López-Ureña et al., 2023
15.7	CZ-Šimková	III	400 ooc	42	81.1337	E		López-Ureña et al., 2023
16.4	CZ-Šimková	III	400 ooc	21	91.1443	E		López-Ureña et al., 2023
16.7	CZ-Šimková	III	400 ooc	42	134.449	E		López-Ureña et al., 2023
17.4	CZ-Šimková	III	400 ooc	21	86.0116	E		López-Ureña et al., 2023
17.7	CZ-Šimková	III	400 ooc	42	71.6582	E		López-Ureña et al., 2023
6-21	ShSp24	III	1000 ooc	21	74.1834	E		Largo-de la Torre et al., 2022
6-42	ShSp24	III	1000 ooc	42	135.351	E		Largo-de la Torre et al., 2022
7-21	ShSp24	III	1000 ooc	21	88.1059	E		Largo-de la Torre et al., 2022
7-42	ShSp24	III	1000 ooc	42	170.362	E		Largo-de la Torre et al., 2022
8-21	ShSp24	III	1000 ooc	21	78.2998	E		Largo-de la Torre et al., 2022
8-42	ShSp24	III	1000 ooc	42	123.357	E		Largo-de la Torre et al., 2022
9-21	ShSp24	III	1000 ooc	21	89.4626	E		Largo-de la Torre et al., 2022
9-42	ShSp24	III	1000 ooc	42	137.651	E		Largo-de la Torre et al., 2022
10-21	ShSp24	III	1000 ooc	21	87.7563	E		Largo-de la Torre et al., 2022
10-42	ShSp24	III	1000 ooc	42	140.377	E		Largo-de la Torre et al., 2022
7-0 (Neg control)	ShSp24	III	1000 ooc	0	0	E		Largo-de la Torre et al., 2022
	in grey, strain isolated and genotyped
a: Early abortion								Fernández-Escobar, M., Calero-Bernal, R., Benavides, J., Regidor-Cerrillo, J., Guerrero-Molina, M. C., Gutiérrez-Expósito, D., Collantes-Fernández, E., & Ortega-Mora, L. M. (2020). Isolation and genetic characterization of Toxoplasma gondii in Spanish sheep flocks. Parasites & vectors, 13(1), 396. https://doi.org/10.1186/s13071-020-04275-z
UI: Uninfected								Largo-de la Torre, A., Diezma-Díaz, C., Calero-Bernal, R., Atencia-Cibreiro, G., Sánchez-Sánchez, R., Ferre, I., Regidor-Cerrillo, J., & Ortega-Mora, L. M. (2022). Archetypal type II and III Toxoplasma gondii oocysts induce different immune responses and clinical outcomes in experimentally infected piglets. Frontiers in immunology, 13, 1021556. https://doi.org/10.3389/fimmu.2022.1021556
UK: unknown								López-Ureña, N.M., Calero-Bernal, R., González-Fernández, N., Blaga, R., Koudela, B., Ortega-Mora, L.M., Álvarez-García, G., 2023. Optimization of the most widely used serological tests for a harmonized diagnosis of Toxoplasma gondii infection in domestic pigs. Veterinary Parasitology 322, 110024. https://doi.org/10.1016/j.vetpar.2023.110024
A: Ovine ELISA standardisation								Sánchez-Sánchez, R., Ferre, I., Regidor-Cerrillo, J., Gutiérrez-Expósito, D., Ferrer, L. M., Arteche-Villasol, N., Moreno-Gonzalo, J., Müller, J., Aguado-Martínez, A., Pérez, V., Hemphill, A., Ortega-Mora, L. M., & Benavides, J. (2019). Virulence in Mice of a Toxoplasma gondii Type II Isolate Does Not Correlate With the Outcome of Experimental Infection in Pregnant Sheep. Frontiers in cellular an…
B: Screening of 20 peptides to assess reactivity in sheep samples								Sánchez-Sánchez, R., Imhof, D., Hecker, Y.P., Ferre, I., Re, M., Moreno-Gonzalo, J., Blanco-Murcia, J., Mejías-López, E., Hulverson, M.A., Choi, R., Arnold, S.L.M., Ojo, K.K., Barrett, L.K., Hemphill, A., Van Voorhis, W.C., Ortega-Mora, L.M., 2023. An early treatment with BKI-1748 exhibits full protection against abortion and congenital infection in sheep experimentally infected with Toxoplasma g…
C1: Initial assessment of 11 selected peptides in pools from experimentally infected sheep at the same time post-infection								Vallejo, R., Benavides, J., Arteche-Villasol, N., Sánchez-Sánchez, R., Calero-Bernal, R., Ferreras, M. C., Criado, M., Pérez, V., Ortega-Mora, L. M., & Gutiérrez-Expósito, D. (2023). Experimental infection of sheep at mid-pregnancy with archetypal type II and type III Toxoplasma gondii isolates exhibited different phenotypic traits. Veterinary parasitology, 315, 109889. https://doi.org/10.1016/j.…
C2: Assesment of final panel of 10 peptides in individual samples from experimentally infected sheep
D: Proof of concept in naturally infected sheep where the causative strain was isolated
E: Assessment of 10 peptides in pig samples from experimental infections
RIPC: Relative index percentage, a value indicating the level of antibodies in relation to positive and negative controls (see methods section for further details).

## Sheet: Sup. file 2
	RIPC
	ID samples	Strain (type)	GRA3-I/III-43	GRA3-II-43	GRA5-I-38	GRA5 II-38	GRA6-I-44	GRA6-II-44	GRA6-III-44	GRA6-I/III-213	GRA6-II-214	GRA7-I-164	GRA7-III-164	GRA7-II-224	GRA7-III-224	GRA7-II-226	GRA7-III-226	ROP8-I/III-305	ROP8-II-305	ROP20-I/III-331	ROP20-II-331	PA-14
	19/68-21	ShSp1 (II)	31.5562	98.7673	4.12943	1.60247	NP	NP	NP	4.0678	24.8998	NP	NP	NP	NP	NP	NP	NP	NP	NP	NP	1
	19/80-27	ShSp1 (II)	18.5159	50.3325	11.5856	21.0011	22	20.6669	3.66476	5.25026	24.7462	5.28687	2.01262	8.74136	6.42836	8.14058	4.41574	4.3857	3.87504	3.99519	2.6134	4.97025
	19/81-21	ShSp1 (II)	23.9946	78.1501	1	1	5	9.28962	2.62295	1	15.9517	2.62295	4.91803	5.46448	2.51366	4.2623	4.7541	3.27869	3.6612	3.11475	4.53552	3.48525
	20/212-27	ShSp24 (III)	122.457	40.311	2.2395	1.58631	3	1.68237	31.2584	91.353	10.8865	1	1	2.01884	1.51413	1.2786	1	2.48991	1.2786	1.71602	9.6568	3.54588
	20/221a-19	ShSp24 (III)	157.269	53.304	30.837	29.185	24	25.3165	215.88	117.181	34.9119	26.3521	10.4718	77.6755	31.9908	30.0345	42.5777	26.0069	24.2808	31.4154	35.443	27.4229
	20/223a-40	ShSp24 (III)	107.077	67.1621	3.58575	2.78368	NP	NP	NP	123.001	8.72847	NP	NP	NP	NP	NP	NP	NP	NP	NP	NP	4.6945
	20/224-19	ShSp24 (III)	289.304	80.4124	5.79897	6.31443	NP	NP	NP	191.366	29.6392	NP	NP	NP	NP	NP	NP	NP	NP	NP	NP	NP
	RATIOS
	ID samples	Type	GRA3-I/III-43 ÷ GRA3-II-43	GRA5-I-38 ÷ GRA5-II-38	GRA6-I-44 ÷ GRA6-II-44	GRA6-III-44 ÷ GRA6-II-44	GRA6-I/III-213 ÷ GRA6-II-214	GRA7-I-164 ÷ GRA7-III-164	GRA7-III-224 ÷ GRA7-II-224	GRA7-III-226 ÷ GRA7-II-226	ROP8-I/III-305 ÷ ROP8-II-305	ROP20-I/III-331 ÷ ROP20-II-331
	19/68-21	ShSp1 (II)	0.319501	2.57692	NP	NP	0.163366	NP	NP	NP	NP	NP
	19/80-27	ShSp1 (II)	0.367872	0.551667	1.06451	0.177326	0.212164	2.62687	0.735395	0.542435	1.13178	1.52874
	19/81-21	ShSp1 (II)	0.307033	1	0.538235	0.282353	0.0626891	0.533333	0.46	1.11538	0.895522	0.686747
	20/212-27	ShSp24 (III)	3.03781	1.41176	1.7832	18.58	8.39143	1	0.75	0.782105	1.94737	0.1777
	20/221a-19	ShSp24 (III)	2.95041	1.0566	0.948	8.52727	3.35647	2.51648	0.411852	1.41762	1.07109	0.886364
	20/223a-40	ShSp24 (III)	1.59431	1.28814	NP	NP	14.0919	NP	NP	NP	NP	NP
	20/224-19	ShSp24 (III)	3.59776	0.918367	NP	NP	6.45652	NP	NP	NP	NP	NP
	RIPC values below 1 were considered as 1
	NP: Not performed
		Ratios greater than 1 (predominance of the first peptide) were highlighted with an increasing red color, being 10 or more the most intense Ratios between 0 and 1 (predominance of the second peptide) were highlighted in an increasing green color, being 0.1 or less the most intense.

## Sheet: Sup. file 3
					RIPC	RIPC values below 1 were considered as 1
	Pool	Samples			GRA3-I/III-43	GRA3-II-43	GRA5-I-38	GRA5-II-38	GRA6-I-44	GRA6-II-44	GRA6-III-44	GRA6-I/III-213	GRA6-II-214	GRA7-II-224	GRA7-III-224
	Pool 1 ShSp16 (type II)	196-19dpi	202-19dpi	208-19dpi	43.7969	119.378	1.89489	33.1784	8.47336	33.2857	6.2567	2.25241	25.9564	10.3683	1.85913
	Pool 3 ShSp16 (type II)	196-34dpi	202-34dpi	208-34dpi	28.8709	73.525	1	39.3232	3.47409	21.4435	2.87511	1	62.6834	5.24109	1
	Pool 5 ShSp16 (type II)	196-50dpi	197-50dpi	202-50dpi	26.9334	35.0135	1	7.34898	2.96268	2.7703	2.00077	1	9.19584	10.3117	1.96229
	Pool 7 ShSp16 (type II)	196-68dpi	202-68dpi	208-68dpi	16.6164	60.3236	1.89197	27.9134	2.85166	8.47272	1.23389	2.27584	36.8248	3.72909	1.78229
	Pool 2 ShSp24 (type III)	215-19dpi	224-19dpi	229-19dpi	146.296	75.0514	20.679	15.9465	37.2428	33.8992	161.78	88.2716	36.5741	39.5576	36.7284
	Pool 4 ShSp24 (type III)	221-34dpi	223-34dpi	228-34dpi	124.526	65.4258	6.03406	3.45499	7.76156	4.6472	62.2628	77.4209	9.82968	10.1703	6.71533
	Pool 6 ShSp24 (type III)	221-50dpi	227-50dpi	228-50dpi	102.71	35.2304	4.17796	2.46161	7.09124	3.86179	55.9169	112.511	19.8735	8.1075	6.41373
	Pool 8 ShSp24 (type III)	221-68dpi	227-68dpi	228-68dpi	83.0365	27.8838	4.55895	2.24767	7.12468	2.96862	50.3817	106.828	27.2689	7.08227	5.81001
		Days post-infection (dpi)
					RATIO
	Pool	Samples			GRA3-I/III-43 ÷ GRA3-II-43	GRA5-I-38 ÷ GRA5-II-38	GRA6-I-44 ÷ GRA6-II-44	GRA6-I-44 ÷ GRA6-III-44	GRA6-III-44 ÷ GRA6-II-44	GRA6-I/III-213 ÷ GRA6-II-214	GRA7-III-224 ÷ GRA7-II-224
	Pool 1 ShSp16 (type II)	196-19dpi	202-19dpi	208-19dpi	0.366876	0.0571121	0.254565	1.35429	0.18797	0.0867769	0.17931
	Pool 3 ShSp16 (type II)	196-34dpi	202-34dpi	208-34dpi	0.392668	0.0254303	0.162011	1.20833	0.134078	0.0159532	0.1908
	Pool 5 ShSp16 (type II)	196-50dpi	197-50dpi	202-50dpi	0.769231	0.136073	1.06944	1.48077	0.722222	0.108745	0.190299
	Pool 7 ShSp16 (type II)	196-68dpi	202-68dpi	208-68dpi	0.275455	0.06778	0.33657	2.31111	0.145631	0.0618019	0.477941
	Pool 2 ShSp24 (type III)	215-19dpi	224-19dpi	229-19dpi	1.94928	1.29677	1.09863	0.230207	4.77238	2.4135	0.928479
	Pool 4 ShSp24 (type III)	221-34dpi	223-34dpi	228-34dpi	1.90331	1.74648	1.67016	0.124658	13.3979	7.87624	0.660287
	Pool 6 ShSp24 (type III)	221-50dpi	227-50dpi	228-50dpi	2.91538	1.69725	1.83626	0.126817	14.4795	5.66136	0.791086
	Pool 8 ShSp24 (type III)	221-68dpi	227-68dpi	228-68dpi	2.97795	2.0283	2.4	0.141414	16.9714	3.91757	0.820359
	Ratios greater than 1 (predominance of the first peptide) were highlighted with an increasing red color, being 10 or more the most intense Ratios between 0 and 1 (predominance of the second peptide) were highlighted in an increasing green color, being 0.1 or less the most intense.

## Sheet: Sup. file 4
																																												GRA3-I/III-43 ÷ GRA3-II-43	GRA5-I-38 ÷ GRA5-II-38	GRA6-III-44 ÷ GRA6-II-44	GRA6-I/III-213 ÷ GRA6-II-214	GRA7-III-224 ÷ GRA7-II-224
																																										TYPE II-PRU-LIKE		<1 (W/S)	<1 (W/W)	<1 (W/S)	<1 (W/S)	≤1 (W/W or NR)
																																										TYPE II-ME49		<1 (W/W)	NR or ≤1 (W/W)	<1 (NR/W) or NR	<1 (NR/S) or NR	NR
	OD values														RIPC													RATIOS								Individual ratios with exact numbers						TYPE III		>1 (S/S)	>1 (S/W) variable	>1 (S/W)	>1 (S/W)	≥1 (W/W)
	Negative control values are the average of different plates														All values below 1 were considered as 1													Color gradient: The greener the lower, and the redder the higher.
	DO	SolAg	GRA3-I/III-43	GRA3-II-43	GRA5-I-38	GRA5-II-38	GRA6-II-44	GRA6-III-44	GRA6-I/III-213	GRA6-II-214	GRA7-II-224	GRA7-III-224			RIPC	SolAg	GRA3-I/III-43	GRA3-II-43	GRA5-I-38	GRA5-II-38	GRA6-II-44	GRA6-III-44	GRA6-I/III-213	GRA6-II-214	GRA7-II-224	GRA7-III-224												in red >1.05, in green <0.95, in grey between 0.95 and 1.05, in yellow not reactive (NR)						IC: Inconclusive: between 0.95 and 1.05
	POS	1.8													POS	100																												PREDICTION					At least 3 out of 5 ratios must be consistent
Strain	NEG	0.0816667	0.0913333	0.1232	0.0896667	0.0771667	0.0733333	0.0858333	0.0855	0.0805	0.0815	0.0966667		Strain	NEG	0												Strain	Sample	GRA3-I/III-43 ÷ GRA3-II-43	GRA5-I-38 ÷ GRA5-II-38	GRA6-III-44 ÷ GRA6-II-44	GRA6-I/III-213 ÷ GRA6-II-214	GRA7-III-224 ÷ GRA7-II-224		Strain	Muestra	GRA3-I/III-43 ÷ GRA3-II-43	GRA5-I-38 ÷ GRA5-II-38	GRA6-III-44 ÷ GRA6-II-44	GRA6-I/III-213 ÷ GRA6-II-214	GRA7-III-224 ÷ GRA7-II-224		GRA3-I/III-43 ÷ GRA3-II-43	GRA5-I-38 ÷ GRA5-II-38	GRA6-III-44 ÷ GRA6-II-44	GRA6-I/III-213 ÷ GRA6-II-214	GRA7-III-224 ÷ GRA7-II-224	FINAL
Type II (Pru-like)	Sp1/2.2/21dpi	1.751	0.9885	1.774	0.251	0.7595	0.2955	0.2475	0.583	1.5615	0.436	0.2165		Type II (Pru-like)	Sp1/2.2/21dpi	97.2778	52.2114	96.0698	9.38894	39.709	12.9292	9.40834	28.9525	86.1882	20.6305	6.97381		Type II (Pru-like)	Sp1/2.2/21dpi	0.543474	0.236444	0.727682	0.335922	0.338035		Type II (Pru-like)	Sp1/2.2/21dpi	0.5 (52.2/96.1)	0.2 (9.4/39.7)	0.7 (9.4/12.9)	0.3 (29/86.2)	0.3 (7/20.6)		2	2	2	2	2	2
Type II (Pru-like)	Sp1/2.3/21dpi	1.445	0.3765	0.66	0.0905	0.278	0.1655	0.094	0.119	0.2375	0.102	0.07		Type II (Pru-like)	Sp1/2.3/21dpi	80.2778	16.5955	31.2396	1	11.6877	5.36372	1	1.94956	9.13676	1.19302	1		Type II (Pru-like)	Sp1/2.3/21dpi	0.531234	0.0855602	0.186438	0.213376	0.838211		Type II (Pru-like)	Sp1/2.3/21dpi	0.5 (16.6/31.2)	0.1 (1/11.7)	0.2 (1/5.4)	0.2 (1.9/9.1)	0.8 (1/1.2)		2	2	2	2	2	2
Type II (Pru-like)	Sp1/2.4/21dpi	0.8215	0.3135	0.4875	0.31	0.287	0.3595	0.2775	0.2765	0.669	0.3135	0.2405		Type II (Pru-like)	Sp1/2.4/21dpi	45.6389	12.9292	21.2008	12.8225	12.2114	16.6537	11.1542	11.1154	34.2483	13.5015	8.37051		Type II (Pru-like)	Sp1/2.4/21dpi	0.609845	1.05004	0.669773	0.324554	0.619971		Type II (Pru-like)	Sp1/2.4/21dpi	0.6 (12.9/21.2)	1.0 (12.8/12.2)	0.7 (11.2/16.7)	0.3 (11.1/34.2)	0.6 (8.4/13.5)		2	IC	2	2	2	2
Type II (Pru-like)	Sp1/2.5/14dpi	0.8975	0.3135	0.3265	0.1015	0.0825	0.099	0.099	0.0975	0.231	0.1075	0.0705		Type II (Pru-like)	Sp1/2.5/14dpi	49.8611	12.9292	11.8312	1	1	1.4937	1	1	8.75849	1.51309	1		Type II (Pru-like)	Sp1/2.5/14dpi	1.0928	1	0.669481	0.114175	0.660897		Type II (Pru-like)	Sp1/2.5/14dpi	1.1 (12.9/11.8)	1 (1/1) NR	0.7 (1/1.5)	0.1 (1/8.8)	0.7 (1/1.5)		1/3	IC	2	2	2	2
Type II (Pru-like)	Sp1/2.5/21dpi	1.676	0.987	1.5445	0.344	0.339	0.308	0.314	0.3785	1.417	0.3805	0.27		Type II (Pru-like)	Sp1/2.5/21dpi	93.1111	52.1242	82.7139	14.8012	15.2376	13.6566	13.2784	17.0514	77.7789	17.4006	10.0873		Type II (Pru-like)	Sp1/2.5/21dpi	0.630174	0.971356	0.972301	0.219229	0.57971		Type II (Pru-like)	Sp1/2.5/21dpi	0.6 (52.1/82.7)	1.0 (14.8/15.2)	1.0 (13.3/13.7)	0.2 (17.1/77.8)	0.6 (10.1/17.4)		2	IC	IC	2	2	2
Type II (Pru-like)	Sp1/2.6/14dpi	1.0115	0.1395	0.2615	0.067	0.074	0.9195	0.0675	0.1	0.099	0.074	0.0565		Type II (Pru-like)	Sp1/2.6/14dpi	56.1944	2.8031	8.0485	1	1	49.2435	1	1	1.07662	1	1		Type II (Pru-like)	Sp1/2.6/14dpi	0.348277	1	0.0203073	0.928829	1		Type II (Pru-like)	Sp1/2.6/14dpi	0.3 (2.8/8)	1 (1/1) NR	0.0 (1/49.2)	0.9 (1/1.1) NR	1 (1/1) NR		2	IC	2	2	IC	2
Type II (Pru-like)	Sp1/2.6/21dpi	1.5085	0.209	0.696	0.0995	0.1925	0.174	0.08	0.177	0.5495	0.126	0.082		Type II (Pru-like)	Sp1/2.6/21dpi	83.8056	6.84772	33.3346	1	6.71193	5.85839	1	5.32493	27.2939	2.58972	1		Type II (Pru-like)	Sp1/2.6/21dpi	0.205424	0.148988	0.170695	0.195096	0.386142		Type II (Pru-like)	Sp1/2.6/21dpi	0.2 (6.8/33.3)	0.1 (1/6.7)	0.2 (1/5.9)	0.2 (5.3/27.3)	0.4 (1/2.6)		2	2	2	2	2	2
Type II (Pru-like)	Sp1/2.7/21dpi	1.3365	0.468	0.7535	0.0925	0.451	0.1175	0.0675	0.424	0.3465	0.138	0.0895		Type II (Pru-like)	Sp1/2.7/21dpi	74.25	21.9205	36.6809	1	21.7556	2.57032	1	19.6993	15.4801	3.28807	1		Type II (Pru-like)	Sp1/2.7/21dpi	0.597599	0.0459652	0.389057	1.27256	0.30413		Type II (Pru-like)	Sp1/2.7/21dpi	0.6 (21.9/36.7)	0.0 (1/21.8)	0.4 (1/2.6)	1.3 (19.7/15.5)	0.3 (1/2.2)		2	2	2	1/3	2	2
Type II (Pru-like)	Sp16/194/50dpi	1.963	1.606	2.1025	0.3945	0.441	0.6665	0.4905	0.5165	1.1495	0.4715	0.432		Type II (Pru-like)	Sp16/194/50dpi	109.056	88.1474	115.187	17.7401	21.1736	34.5199	23.55	25.0824	62.2114	22.6964	19.515		Type II (Pru-like)	Sp16/194/50dpi	0.765254	0.837838	0.682214	0.403181	0.859829		Type II (Pru-like)	Sp16/194/50dpi	0.8 (88.1/115.2)	0.8 (17.7/21.2)	0.7 (23.5/34.5)	0.4 (25.1/62.5)	0.9 (19.5/22.7)		2	2	2	2	2	2
Type II (Pru-like)	Sp16/195/50dpi	1.328	0.306	0.2765	0.2925	0.3785	0.2735	0.2675	0.313	0.2765	0.254	0.24		Type II (Pru-like)	Sp16/195/50dpi	73.7778	12.4927	8.92144	11.8041	17.5364	11.6489	10.5723	13.2396	11.4064	10.0388	8.34142		Type II (Pru-like)	Sp16/195/50dpi	1.4003	0.673119	0.907577	1.16071	0.830918		Type II (Pru-like)	Sp16/195/50dpi	1.4 (1235/8.9)	0.7 (11.8/17.5)	0.9 (10.6/11.6)	1.2 (13.2/11.4)	0.8 (8.3/10)		1/3	2	2	1/3	2	2
Type II (Pru-like)	Sp16/196/19dpi	0.531	0.2195	0.434	0.1315	0.144	0.147	0.102	0.1175	0.1295	0.113	0.0915		Type II (Pru-like)	Sp16/196/19dpi	29.5	7.45878	18.0873	2.43453	3.88943	4.2871	1	1.86227	2.8516	1.83317	1		Type II (Pru-like)	Sp16/196/19dpi	0.412377	0.625935	0.233258	0.653061	0.545503		Type II (Pru-like)	Sp16/196/19dpi	0.4 (7,5/18,1)	0.6 (2.4/3.9)	0.2 (1/4.3)	0.7 (1.9/2.9)	0.5 (1/1.8)		2	2	2	2	2	2
Type II (Pru-like)	Sp16/196/34dpi	0.991	0.232	0.4405	0.192	0.1195	0.1495	0.107	0.1115	0.121	0.1375	0.119		Type II (Pru-like)	Sp16/196/34dpi	55.0556	8.18623	18.4656	5.95538	2.46363	4.43259	1.23181	1.51309	2.35694	3.25897	1.29971		Type II (Pru-like)	Sp16/196/34dpi	0.443324	2.41732	0.277899	0.641975	0.39881		Type II (Pru-like)	Sp16/196/34dpi	0.4 (8.2/18.5)	2.4 (6/2.5)	0.3 (1.2/4.4)	0.6 (1.5/2.4)	0.4 (1.3/3.3)		2	1	2	2	2	2
Type II (Pru-like)	Sp16/196/50dpi	1.5295	0.2615	0.552	0.182	0.1415	0.1805	0.0975	0.1245	0.1805	0.144	0.1535		Type II (Pru-like)	Sp16/196/50dpi	84.9722	9.90301	24.9544	5.37342	3.74394	6.23666	1	2.26964	5.81959	3.63725	3.30747		Type II (Pru-like)	Sp16/196/50dpi	0.396844	1.43523	0.160342	0.39	0.909333		Type II (Pru-like)	Sp16/196/50dpi	0.4 (9.9/25)	1.4 (5.4/3.7)	0.2 (1/6.2)	0.4 (2.3/5.8)	0.9 (3.3/3.6)		2	1	2	2	2	2
Type II (Pru-like)	Sp16/196/68dpi	1.5235	0.506	0.661	0.1785	0.1555	0.165	0.126	0.1275	0.195	0.1285	0.1165		Type II (Pru-like)	Sp16/196/68dpi	84.6389	24.1319	31.2978	5.16974	4.55868	5.33463	2.33754	2.44423	6.66343	2.73521	1.15422		Type II (Pru-like)	Sp16/196/68dpi	0.771043	1.13404	0.438182	0.366812	0.421986		Type II (Pru-like)	Sp16/196/68dpi	0.8 (24.1/31.3)	1.1 (5.2/4.6)	0.4 (2.3/5.3)	0.4 (2.4/6.7)	0.4 (1.2/2.7)		2	1	2	2	2	2
Type II (Pru-like)	Sp16/197a/19dpi	0.4055	0.095	0.4025	0.082	0.0875	0.082	0.0715	0.075	0.1005	0.235	0.0825		Type II (Pru-like)	Sp16/197a/19dpi	22.5278	1	16.2541	1	1	1	1	1	1.16392	8.93307	1		Type II (Pru-like)	Sp16/197a/19dpi	0.0615229	1	1	0.859167	0.111944		Type II (Pru-like)	Sp16/197a/19dpi	0.1 (1/16.2)	1 (1/1) NR	1 (1/1) NR	0.9 (1/1.2) NR?	0.1 (1/8.9)		2	IC	2	2	2	2
Type II (Pru-like)	Sp16/197a/34dpi	1.222	0.2265	0.5405	0.107	0.181	0.1355	0.069	0.106	0.3195	0.186	0.069		Type II (Pru-like)	Sp16/197a/34dpi	67.8889	7.86615	24.2852	1.00873	6.04268	3.61785	1	1.19302	13.9088	6.08147	1		Type II (Pru-like)	Sp16/197a/34dpi	0.323908	0.166934	0.276408	0.0857741	0.164434		Type II (Pru-like)	Sp16/197a/34dpi	0.3 (7.9/24.3)	0.2 (1/6)	0.3 (1/3.6)	0.1 (1.2/13.9)	0.2 (1/6.1)		2	2	2	2	2	2
Type II (Pru-like)	Sp16/197a/50dpi	0.743	0.1045	0.1255	0.108	0.122	0.155	0.181	0.122	0.1795	0.1445	0.109		Type II (Pru-like)	Sp16/197a/50dpi	41.2778	1	1	1.06693	2.60912	4.75267	5.53831	2.12415	5.7614	3.66634	1		Type II (Pru-like)	Sp16/197a/50dpi	1	0.408922	1.16531	0.368687	0.272751		Type II (Pru-like)	Sp16/197a/50dpi	1 (1/1) NR	0.4 (1.1/2.6)	1.2 (5.5/4.8)	0.4 (2.1/5.8)	0.3 (1/3.7)		IC	2	3	2	2	2
Type II (Pru-like)	Sp16/197a/68dpi	0.626	0.1165	0.1735	0.103	0.0995	0.1405	0.125	0.1425	0.098	0.1235	0.1265		Type II (Pru-like)	Sp16/197a/68dpi	34.7778	1.4646	2.92726	1	1.29971	3.90883	2.27934	3.31717	1.01843	2.44423	1.73618		Type II (Pru-like)	Sp16/197a/68dpi	0.500331	0.769403	0.583127	3.25714	0.710317		Type II (Pru-like)	Sp16/197a/68dpi	0.5 (1.5/2.9)	0.8 (1/1.3)	0.6 (2.3/3.9)	3.3 (3.3/1)	0.7 (1.7/2.4)		2	2	2	1/3	2	2
Type II (Pru-like)	Sp16/202/19dpi	0.5075	0.1325	0.0905	0.094	0.072	0.086	0.0965	0.075	0.088	0.0895	0.073		Type II (Pru-like)	Sp16/202/19dpi	28.1944	2.39573	1	1	1	1	1	1	1	1	1		Type II (Pru-like)	Sp16/202/19dpi	2.39573	1	1	1	1		Type II (Pru-like)	Sp16/202/19dpi	2.4 (2.4/1)	1 (1/1) NR	1 (1/1) NR	1 (1/1) NR	1 (1/1) NR		1/3	IC	2	2	IC	IC
Type II (Pru-like)	Sp16/202/34dpi	1.012	0.1685	0.199	0.204	0.16	0.129	0.152	0.1375	0.345	0.145	0.1525		Type II (Pru-like)	Sp16/202/34dpi	56.2222	4.49079	4.41125	6.65373	4.82056	3.23957	3.85063	3.02619	15.3928	3.69544	3.24927		Type II (Pru-like)	Sp16/202/34dpi	1.01803	1.38028	1.18862	0.196597	0.879265		Type II (Pru-like)	Sp16/202/34dpi	1.0 (4.5/4.4)	1.4 (6.7/4.8)	1.2 (3.9/3.2)	0.2 (3/15.4)	0.9 (3.2/3.7)		2	1	3	2	2	2
Type II (Pru-like)	Sp16/202/50dpi	1.3385	0.231	0.1865	0.174	0.138	0.1385	0.134	0.1275	0.21	0.157	0.1525		Type II (Pru-like)	Sp16/202/50dpi	74.3611	8.12803	3.6838	4.90786	3.54025	3.79243	2.8031	2.44423	7.53637	4.39379	3.24927		Type II (Pru-like)	Sp16/202/50dpi	2.20642	1.3863	0.73913	0.324324	0.739514		Type II (Pru-like)	Sp16/202/50dpi	8,1 (8,1/1)	1.4 (4.9/3.5)	0.7 (2.8/3.8)	0.3 (2.4/7.5)	0.7 (3.2/4.4)		1/3	1	2	2	2	2
Type II (Pru-like)	Sp16/202/68dpi	1.385	0.2165	0.2125	0.2785	0.1335	0.14	0.122	0.1485	0.1925	0.208	0.1445		Type II (Pru-like)	Sp16/202/68dpi	76.9444	7.28419	5.1969	10.9893	3.27837	3.87973	2.10475	3.66634	6.51794	7.36178	2.78371		Type II (Pru-like)	Sp16/202/68dpi	1.40164	3.35207	0.5425	0.5625	0.378129		Type II (Pru-like)	Sp16/202/68dpi	1.4 (7.3/5.2)	3.4 (11/3.3)	0.5 (2.1/3.9)	0.6 (3.7/6.5)	0.4 (2.8/7.4)		1/3	1	2	2	2	2
Type II (Pru-like)	Sp16/206/50dpi	1.6555	0.203	0.2765	0.0935	0.11	0.26	0.0925	0.135	0.1635	0.101	0.0955		Type II (Pru-like)	Sp16/206/50dpi	91.9722	6.49855	8.92144	1	1.91077	10.8632	1	2.8807	4.83026	1.13482	1		Type II (Pru-like)	Sp16/206/50dpi	0.728419	0.52335	0.0920536	0.596386	0.881197		Type II (Pru-like)	Sp16/206/50dpi	0.7 (6.5/8.9)	0.5 (1/1.9)	0.1 (1/10.9)	0.6 (2.9/4.8)	0.9 (1/1.1) NR		2	2	2	2	IC	2
Type II (Pru-like)	Sp16/207/50dpi	2.0965	0.1715	0.4245	0.1305	0.1265	0.2645	0.1325	0.165	0.592	0.171	0.099		Type II (Pru-like)	Sp16/207/50dpi	116.472	4.66537	17.5344	2.37633	2.871	11.1251	2.71581	4.62658	29.7672	5.20854	1		Type II (Pru-like)	Sp16/207/50dpi	0.266069	0.827703	0.244115	0.155425	0.191993		Type II (Pru-like)	Sp16/207/50dpi	0.3 (4.7/17.5)	0.8 (2.4/2.9)	0.2 (2.7/11.1)	0.2 (4.6/29.8)	0.2 (1/5.2)		2	2	2	2	2	2
Type II (Pru-like)	Sp16/208a/19dpi	1.848	0.297	1.194	0.0925	0.327	0.3135	0.075	0.104	0.3195	0.073	0.096		Type II (Pru-like)	Sp16/208a/19dpi	102.667	11.969	62.3162	1	14.5393	13.9767	1	1.07662	13.9088	1	1		Type II (Pru-like)	Sp16/208a/19dpi	0.192068	0.0687792	0.0715475	0.0774059	1		Type II (Pru-like)	Sp16/208a/19dpi	0.2 (12/62.3)	0.1 (1/14.5)	0.1 (1/14)	0.1 (1.1/13.9)	1 (1/1) NR		2	2	2	2	IC	2
Type II (Pru-like)	Sp16/208a/34dpi	2.3655	0.27	1.471	0.075	0.7895	0.5265	0.074	0.133	1.6695	0.1075	0.0805		Type II (Pru-like)	Sp16/208a/34dpi	131.417	10.3977	78.4365	1	41.4549	26.3725	1	2.76431	92.4733	1.51309	1		Type II (Pru-like)	Sp16/208a/34dpi	0.132562	0.0241226	0.0379184	0.029893	0.660897		Type II (Pru-like)	Sp16/208a/34dpi	0.1 (10.4/78.4)	0.0 (1/41.5)	0.0 (1/26.4)	0.0 (2.8/92.5)	0.7 (1/1.5)		2	2	2	2	2	2
Type II (Pru-like)	Sp16/208a/50dpi	2.479	0.1425	0.9725	0.087	0.717	0.485	0.0815	0.2105	1.5585	0.0775	0.0815		Type II (Pru-like)	Sp16/208a/50dpi	137.722	2.97769	49.4258	1	37.2357	23.9573	1	7.27449	86.0136	1	1		Type II (Pru-like)	Sp16/208a/50dpi	0.0602457	0.026856	0.0417409	0.0845737	1		Type II (Pru-like)	Sp16/208a/50dpi	0.1 (3/49.4)	0.0 (1/37.2)	0.0 (1/24)	0.1 (7.3/86)	1 (1/1) NR		2	2	2	2	IC	2
Type II (Pru-like)	Sp16/208a/68dpi	1.921	0.158	0.693	0.095	0.429	0.275	0.0935	0.1755	0.9585	0.099	0.0855		Type II (Pru-like)	Sp16/208a/68dpi	106.722	3.87973	33.16	1	20.4753	11.7362	1	5.23763	51.096	1.01843	1		Type II (Pru-like)	Sp16/208a/68dpi	0.117	0.0488394	0.0852066	0.102506	0.981905		Type II (Pru-like)	Sp16/208a/68dpi	0.1 (3.9/33.2)	0.0 (1/20.5)	0.1 (1/11.7)	0.1 (5.2/51.1)	1 (1/1) NR		2	2	2	2	IC	2
Type II (ME49)	ME49/269/35dpi	1.3255	0.083	0.202	0.068	0.084	0.0805	0.064	0.0665	0.0885	0.075	0.065		Type II (ME49)	ME49/269/35dpi	73.6389	1	4.58584	1	1	1	1	1	1	1	1		Type II (ME49)	ME49/269/35dpi	0.218063	1	1	1	1		Type II (ME49)	ME49/269/35dpi	0.2 (1/4.6)	1 (1/1) NR	1 (1/1) NR	1(1/1) NR	1 (1/1) NR		2	IC	2	2	IC	2
Type II (ME49)	ME49/286/35dpi	1.314	0.122	0.215	0.079	0.0785	0.0715	0.0725	0.0695	0.1175	0.0655	0.0685		Type II (ME49)	ME49/286/35dpi	73	1.78468	5.34239	1	1	1	1	1	2.15325	1	1		Type II (ME49)	ME49/286/35dpi	0.33406	1	1	0.464414	1		Type II (ME49)	ME49/286/35dpi	0.3 (1.8/5.3)	1 (1/1) NR	1 (1/1) NR	0.5 (1/2.2)	1 (1/1) NR		2	IC	2	2	IC	2
Type II (ME49)	ME49/286/49dpi	1.9235	0.2895	0.306	0.1005	0.1005	0.1045	0.0865	0.072	0.247	0.099	0.0725		Type II (ME49)	ME49/286/49dpi	106.861	11.5325	10.6382	1	1.3579	1.81377	1	1	9.68962	1.01843	1		Type II (ME49)	ME49/286/49dpi	1.08406	0.736429	0.551337	0.103203	0.981905		Type II (ME49)	ME49/286/49dpi	1.1 (11.5/10.6)	0.7 (1/1.4)	0.6 (1/1.8)	0.1 (1/9.7)	1 (1/1) NR		1/3	2	2	2	IC	2
Type II (ME49)	ME49/302/42dpi	1.9515	0.2055	0.4325	0.0645	0.056	0.109	0.0665	0.0635	1.4715	0.0705	0.057		Type II (ME49)	ME49/302/42dpi	108.417	6.64403	18	1	1	2.07565	1	1	80.9505	1	1		Type II (ME49)	ME49/302/42dpi	0.369113	1	0.481776	0.0123532	1		Type II (ME49)	ME49/302/42dpi	0.4 (6.6/18)	1 (1/1) NR	0.5 (1/2.1)	0.0 (1/81)	1 (1/1) NR		2	IC	2	2	IC	2
Type III	Sp24/221a/19dpi	0.5375	0.4185	0.251	0.1415	0.1185	0.126	0.5105	0.258	0.1615	0.1385	0.151		Type III	Sp24/221a/19dpi	29.8611	19.0398	7.43744	3.01649	2.40543	3.06499	24.7139	10.0388	4.71387	3.31717	3.16198		Type III	Sp24/221a/19dpi	2.55999	1.25403	8.06329	2.12963	0.953216		Type III	Sp24/221a/19dpi	2.6 (19/7.4)	1.3 (3/2.4)	8.1 (24.7/3.1)	2.1 (10/4.7)	1.0 (3.2/3.3)		1/3	1	3	1/3	IC	3
Type III	Sp24/221a/34dpi	2.042	1.5545	0.6995	0.2175	0.1375	0.178	1.0725	1.3505	0.219	0.1925	0.239		Type III	Sp24/221a/34dpi	113.444	85.1503	33.5383	7.43938	3.51115	6.09117	57.42	73.6178	8.06014	6.45975	8.28322		Type III	Sp24/221a/34dpi	2.5389	2.11878	9.42675	9.13357	1.28228		Type III	Sp24/221a/34dpi	2.5 (85.1/33.5)	2.1 (7.4/3.5)	9.4 (57.4/6.1)	9.1 (73.6/8.1)	1.3 (8.3/6.5)		1/3	1	3	1/3	3	3
Type III	Sp24/221a/50dpi	1.8755	0.5295	0.423	0.4275	0.144	0.118	0.7975	1.7355	0.268	0.1425	0.124		Type III	Sp24/221a/50dpi	104.194	25.4995	17.4471	19.6605	3.88943	2.59942	41.4161	96.0233	10.9117	3.54995	1.59069		Type III	Sp24/221a/50dpi	1.46153	5.05486	15.9328	8.8	0.448087		Type III	Sp24/221a/50dpi	1.5 (25.5/17.5)	5.1 (19.7/3.9)	15.9 (41.4/2.6)	8.8 (96/10.9)	0.4 (1.6/3.5)		1/3	1	3	1/3	2	3
Type III	Sp24/221a/68dpi	1.8265	0.4075	0.2545	0.1635	0.1135	0.2375	0.577	1.7655	0.332	0.1565	0.116		Type III	Sp24/221a/68dpi	101.472	18.3996	7.64113	4.2968	2.11445	9.55383	28.5839	97.7692	14.6363	4.36469	1.12512		Type III	Sp24/221a/68dpi	2.40797	2.03211	2.99188	6.67992	0.257778		Type III	Sp24/221a/68dpi	2.8 (18.4/7.6)	2.0 (4.3/2.1)	3.0 (28.6/9.6)	6.7 (97.8/14.6)	0.3 (1.1/4.4)		1/3	1	3	1/3	2	3
Type III	Sp24/223a/19dpi	0.7005	0.2755	0.188	0.094	0.106	0.119	0.1345	0.1515	0.1055	0.088	0.0855		Type III	Sp24/223a/19dpi	38.9167	10.7177	3.7711	1	1.67798	2.65761	2.8322	3.84093	1.4549	1	1		Type III	Sp24/223a/19dpi	2.84208	0.595954	1.06569	2.64	1		Type III	Sp24/223a/19dpi	2.8 (10.7/3.8)	0.6 (1/1.7)	1.1 (2.8/2.7)	2.6 (3.8/1.5)	1 (1/1) NR		1/3	2	3	1/3	IC	3
Type III	Sp24/223a/34dpi	1.605	1.149	0.731	0.0915	0.0855	0.1085	0.4045	0.729	0.101	0.1135	0.0915		Type III	Sp24/223a/34dpi	89.1667	61.5519	35.3715	1	1	2.04656	18.5451	37.4491	1.19302	1.86227	1		Type III	Sp24/223a/34dpi	1.74016	1	9.06161	31.3902	0.536979		Type III	Sp24/223a/34dpi	1.7 (61.5/35.4)	1 (1/1) NR	9.1 (18.5/2)	31.4 (37.4/1.2)	0.5 (1/1.9)		1/3	1	3	1/3	2	3
Type III	Sp24/223a/50dpi	1.778	1.1035	0.8345	0.1045	0.11	0.098	0.323	1.279	0.2055	0.1045	0.117		Type III	Sp24/223a/50dpi	98.7778	58.904	41.3948	1	1.91077	1.4355	13.8021	69.4568	7.27449	1.33851	1.18332		Type III	Sp24/223a/50dpi	1.42298	0.52335	9.61486	9.548	0.884058		Type III	Sp24/223a/50dpi	1.4 (58.9/41.4)	0.5 (1/1.9)	9.6 (13.8/1.4)	9.5 (69.5/7.3)	0.9 (1.2/1.3) NR		1/3	2	3	1/3	IC	3
Type III	Sp24/223a/68dpi	1.7495	0.6415	0.5195	0.075	0.085	0.0965	0.1975	0.8695	0.1635	0.0935	0.0835		Type III	Sp24/223a/68dpi	97.1944	32.0175	23.063	1	1	1.34821	6.49855	45.6256	4.83026	1	1		Type III	Sp24/223a/68dpi	1.38826	1	4.82014	9.44578	1		Type III	Sp24/223a/68dpi	1.4 (32/23.1)	1 (1/1) NR	4.8 (6.5/1.3)	9.4 (45.6/4.8)	1 (1/1) NR		1/3	IC	3	1/3	IC	3
Type III	Sp24/227/19dpi	0.913	0.4605	0.3475	0.198	0.173	0.2495	0.231	0.315	0.2385	0.245	0.2395		Type III	Sp24/227/19dpi	50.7222	21.484	13.0533	6.30456	5.57711	10.2522	8.44811	13.356	9.19496	9.51503	8.31232		Type III	Sp24/227/19dpi	1.64586	1.13043	0.82403	1.45253	0.873598		Type III	Sp24/227/19dpi	1.6 (21.5/13.1)	1.1 (6.3/5.6)	0.8 (8.4/10.3)	1.5 (13.4/9.2)	0.9 (8.3/9.5)		1/3	1	2	1/3	2	IC
Type III	Sp24/227/34dpi	1.781	1.7175	1.0475	0.1535	0.149	0.1945	0.275	0.727	0.2335	0.1845	0.21		Type III	Sp24/227/34dpi	98.9444	94.6363	53.7905	3.71484	4.18041	7.05141	11.0087	37.3327	8.90398	5.99418	6.59554		Type III	Sp24/227/34dpi	1.75935	0.888631	1.56121	4.19281	1.10032		Type III	Sp24/227/34dpi	1.8 (94.6/53.8)	0.9 (3.7/4.2)	1.6 (11/7.1)	4.2 (37.3/8.9)	1.1 (6.6/6)		1/3	2	3	1/3	3	3
Type III	Sp24/227/50dpi	1.9835	1.421	0.5655	0.1575	0.1545	0.191	0.398	1.614	0.295	0.224	0.2185		Type III	Sp24/227/50dpi	110.194	77.3812	25.7401	3.94762	4.50048	6.84772	18.1668	88.9525	12.483	8.29292	7.0902		Type III	Sp24/227/50dpi	3.00626	0.877155	2.65297	7.12587	0.854971		Type III	Sp24/227/50dpi	3.0 (77.4/25.7)	0.9 (3.9/4.5)	2.7 (18.2/6.8)	7.1 (89/12.5)	0.9 (7.1/8.3)		1/3	2	3	1/3	2	3
Type III	Sp24/227/68dpi	2.174	1.0205	0.286	0.091	0.074	0.131	0.2545	1.5995	0.169	0.1265	0.1605		Type III	Sp24/227/68dpi	120.778	54.0737	9.4743	1	1	3.35597	9.81571	88.1086	5.15034	2.61882	3.71484		Type III	Sp24/227/68dpi	5.70741	1	2.92486	17.1073	1.41852		Type III	Sp24/227/68dpi	5.7 (54.1/9.5)	1 (1/1) NR	2.9 (9.8/3.4)	17.1 (88.1/5.2)	1.4 (3.7/2.6)		1/3	IC	3	1/3	3	3
Type III	Sp24/228/19dpi	1.4015	1.2	0.363	0.131	0.167	0.073	0.215	0.164	0.0795	0.097	0.079		Type III	Sp24/228/19dpi	77.8611	64.5199	13.9554	2.40543	5.22793	1	7.51697	4.56838	1	1	1		Type III	Sp24/228/19dpi	4.6233	0.460111	7.51697	4.56838	1		Type III	Sp24/228/19dpi	4.6 (64.5/14)	0.5 (2.4/5.2)	7.5 (7.5/1)	4.6 (4.6/1)	1 (1/1) NR		1/3	2	3	1/3	IC	3
Type III	Sp24/228/34dpi	2.0815	1.4455	0.5145	0.1355	0.065	0.0775	0.169	0.348	0.111	0.093	0.0685		Type III	Sp24/228/34dpi	115.639	78.807	22.7721	2.66731	1	1	4.83996	15.2764	1.77498	1	1		Type III	Sp24/228/34dpi	3.46069	2.66731	4.83996	8.60656	1		Type III	Sp24/228/34dpi	3.5 (78.8/22.8)	2.7 (2.7/1)	4.8 (4.8/1)	8.6 (15.3/1.8)	1 (1/1) NR		1/3	1	3	1/3	IC	3
Type III	Sp24/228/50dpi	2.126	1.1985	0.351	0.1385	0.0735	0.0775	0.4285	1.0975	0.3985	0.0955	0.0785		Type III	Sp24/228/50dpi	118.111	64.4326	13.257	2.8419	1	1	19.9418	58.8943	18.5063	1	1		Type III	Sp24/228/50dpi	4.86026	2.8419	19.9418	3.18239	1		Type III	Sp24/228/50dpi	4.9 (64.4/13.3)	2.8 (2.8/1)	19.9 (19.9/1)	3.2 (58.9/18.5)	1 (1/1) NR		1/3	1	3	1/3	IC	3
Type III	Sp24/228/68dpi	2.231	0.972	0.235	0.1325	0.638	0.079	0.455	1.547	0.8085	0.109	0.072		Type III	Sp24/228/68dpi	123.944	51.2512	6.5063	2.49273	32.6382	1	21.484	85.0533	42.3666	1.60039	1		Type III	Sp24/228/68dpi	7.87716	0.0763744	21.484	2.00755	0.624848		Type III	Sp24/228/68dpi	7.9 (51.3/6.5)	0.1 (2.5/32.6)	21.5 (21.5/1)	2 (85.1/42.4)	0.6 (1/1.6)		1/3	2	3	1/3	2	3
Type III	Sp24/229/50dpi	2.2425	1.592	1.3965	0.2145	0.1215	0.1975	0.8995	1.461	0.6205	0.1825	0.1665		Type III	Sp24/229/50dpi	124.583	87.3327	74.1009	7.26479	2.58002	7.22599	47.3521	80.0485	31.4258	5.87779	4.06402		Type III	Sp24/229/50dpi	1.17856	2.81579	6.55302	2.54722	0.691419		Type III	Sp24/229/50dpi	1.2 (87.3/74.1)	2.8 (7.3/2.6)	6.6 (47.4/7.2)	2.5 (80/31.4)	0.3 (4.1/5.9)		1/3	1	3	1/3	2	3
Type III	Sp24/230/50dpi	2.2445	1.0975	0.5985	0.2725	0.224	0.2915	0.5485	1.2925	0.348	0.289	0.1625		Type III	Sp24/230/50dpi	124.694	58.5548	27.6605	10.6402	8.5451	12.6964	26.9253	70.2425	15.5674	12.0757	3.83123		Type III	Sp24/230/50dpi	2.11691	1.24518	2.1207	4.51215	0.317269		Type III	Sp24/230/50dpi	2.1 (58.6/27.7)	1.2 (10.6/8.5)	2.1 (26.9/12.7)	4.5 (70.2/15.6)	0.3 (3.8/12.1)		1/3	1	3	1/3	2	3
Type III	Sp24/231/50dpi	1.8705	1.4275	0.658	0.595	0.1995	0.3045	0.791	1.5085	1.4905	0.2675	0.1645		Type III	Sp24/231/50dpi	103.917	77.7595	31.1232	29.4083	7.1193	13.453	41.0378	82.8128	82.0563	10.8244	3.94762		Type III	Sp24/231/50dpi	2.49844	4.13079	3.05047	1.00922	0.364695		Type III	Sp24/231/50dpi	2.5 (77.8/31.1)	4.1 (29.4/7.1)	3.1 (41/13.5)	1 (82.8/82.1)	0.4 (3.9/10.8)		1/3	1	3	IC	2	IC
(Type II)	Tru 5 Sp11	1.801	0.1425	0.1275	0.1125	0.1635	0.1185	0.1255	0.16	0.114	0.12	0.105		(Type II)	Tru 5 Sp11	100.056	2.97769	1	1.32881	5.02425	2.62852	2.30844	4.3356	1.94956	2.24054	1		(Type II)	Tru 5 Sp11	2.97769	0.264479	0.878229	2.22388	0.44632		(Type II)	Tru 5 Sp11	3.0 (3/1)	0.3 (1.3/5)	0.9 (2.3/2.6)	2.2 (4.3/1.9)	0.4 (1/2.2)		1/3	2	2	1/3	2	2
(Type II)	Tru 10 Sp19	1.9075	0.239	0.2135	0.2095	0.1725	0.236	0.1395	0.149	0.1515	0.1025	0.118		(Type II)	Tru 10 Sp19	105.972	8.5936	5.25509	6.97381	5.54801	9.46654	3.12318	3.69544	4.13191	1.22211	1.24151		(Type II)	Tru 10 Sp19	1.63529	1.25699	0.329918	0.894366	1.01587		(Type II)	Tru 10 Sp19	1.6 (8.6/5.3)	1.3 (7/5.5)	0.3 (3.1/9.5)	0.9 (3.7/4.1)	1 (1.2/1.2) NR		1/3	1	2	2	IC	IC
(Type II)	Tru 11 Sp20	1.744	0.1585	0.151	0.2025	0.16	0.1405	0.1005	0.144	0.162	0.1375	0.1725		(Type II)	Tru 11 Sp20	96.8889	3.90883	1.61785	6.56644	4.82056	3.90883	0.85354	3.40446	4.74297	3.25897	4.41319		(Type II)	Tru 11 Sp20	2.41607	1.36217	0.218362	0.717791	1.35417		(Type II)	Tru 11 Sp20	2.4 (3.9/1.6)	1.4 (6.6/4.8)	0.2 (1/3.9)	0.7 (3.4/4.7)	1.4 (4.4/3.3)		1/3	1	2	2	3	IC
(Type II)	Tru 12 Sp12	1.6945	0.275	0.2985	0.161	0.1355	0.2465	0.117	0.2535	0.306	0.19	0.2075		(Type II)	Tru 12 Sp12	94.1389	10.6887	10.2017	4.15131	3.39476	10.0776	1.81377	9.77692	13.1232	6.31426	6.45005		(Type II)	Tru 12 Sp12	1.04773	1.22286	0.179981	0.745011	1.02151		(Type II)	Tru 12 Sp12	1.0 (10.7/10.2)	1.2 (4.2/3.4)	0.2 (1.8/10.1)	0.7 (9.8/13.1)	1.0 (6.5/6.3)		2	1	2	2	IC	2
(Type II)	Tru 14 Sp16	2.064	0.2425	0.4595	0.227	0.146	0.2775	0.3185	0.3245	0.3475	0.219	0.2065		(Type II)	Tru 14 Sp16	114.667	8.79728	19.5713	7.99224	4.00582	11.8817	13.5403	13.9088	15.5383	8.00194	6.39185		(Type II)	Tru 14 Sp16	0.449499	1.99516	1.13959	0.895131	0.798788		(Type II)	Tru 14 Sp16	0.4 (8.8/19.6)	2 (8/4)	1.1 (13.5/11.9)	0.9 (13.9/15.5)	0.8 (6.4/8)		2	1	3	2	2	2
(Type II)	Tru 16 Sp28	1.801	0.217	0.2225	0.272	0.24	0.184	0.0915	0.179	0.18	0.1495	0.214		(Type II)	Tru 16 Sp28	100.056	7.31329	5.77886	10.6111	9.47624	6.44035	1	5.44132	5.79049	3.95732	6.82832		(Type II)	Tru 16 Sp28	1.26553	1.11975	0.155271	0.939698	1.72549		(Type II)	Tru 16 Sp28	1.3 (7.3/5.8)	1.1 (10.6/9.5)	0.2 (1/6.4)	0.9 (5.4/5.8)	1.7 (6.8/4)		1/3	1	2	2	3	IC
(Type II)	Tru 25 Sp13	1.736	0.101	0.137	0.134	0.1245	0.099	0.078	0.098	0.154	0.098	0.104		(Type II)	Tru 25 Sp13	96.4444	1	1	2.58002	2.75461	1.4937	1	1	4.2774	1	1		(Type II)	Tru 25 Sp13	1	0.93662	0.669481	0.233787	1		(Type II)	Tru 25 Sp13	1 (1/1) NR	0.9 (2.6/2.8)	0.7 (1/1.5)	0.2 (1/4.3)	1 (1/1) NR		IC	2	2	2	IC	2
(Type II)	Tru 27 Sp21	1.6445	0.2545	0.282	0.262	0.24	0.2865	0.202	0.218	0.268	0.185	0.189		(Type II)	Tru 27 Sp21	91.3611	9.49564	9.24151	10.0291	9.47624	12.4054	6.76043	7.71096	10.9117	6.02328	5.37342		(Type II)	Tru 27 Sp21	1.0275	1.05834	0.544957	0.706667	0.89211		(Type II)	Tru 27 Sp21	1.0 (9.5/9.2)	1.1 (10/9.5)	0.5 (6.8/12.4)	0.7 (7.7/10.9)	0.9 (5.4/6)		2	1	2	2	2	2
(Type II)	Tru 40 Sp15	1.5855	0.125	0.1945	0.125	0.132	0.174	0.094	0.152	0.125	0.094	0.088		(Type II)	Tru 40 Sp15	88.0833	1.95926	4.14937	2.05626	3.19108	5.85839	1	3.87003	2.58972	1	1		(Type II)	Tru 40 Sp15	0.472183	0.644377	0.170695	1.49438	1		(Type II)	Tru 40 Sp15	0.5 (2/4.2)	0.6 (2.1/3.2)	0.2 (1/5.9)	1.5 (3.9/2.6)	1 (1/1) NR		2	2	2	1/3	IC	2
(Type II)	Tru 47 Sp7	2.2985	0.177	0.209	0.1965	0.284	0.2185	0.186	0.1555	0.2	0.1485	0.1355		(Type II)	Tru 47 Sp7	127.694	4.98545	4.99321	6.21726	12.0369	8.44811	5.82929	4.07371	6.95441	3.89913	2.25994		(Type II)	Tru 47 Sp7	0.998446	0.516519	0.690011	0.585774	0.579602		(Type II)	Tru 47 Sp7	1.0 (5/5)	0.5 (6.2/12)	0.7 (5.8/8.4)	0.6 (4.1/7)	0.6 (2.3/3.9)		2	2	2	2	2	2
(Type II)	Tru 48 Sp14	1.7975	0.2575	0.242	0.2525	0.3305	0.286	0.2385	0.2825	0.3345	0.1695	0.1905		(Type II)	Tru 48 Sp14	99.8611	9.67022	6.91368	9.47624	14.743	12.3763	8.88458	11.4646	14.7818	5.12124	5.46072		(Type II)	Tru 48 Sp14	1.39871	0.642763	0.717868	0.775591	1.06629		(Type II)	Tru 48 Sp14	1.4 (9.7/6.9)	0.6 (9.5/14.7)	0.7 (8.9/12.4)	0.8 (/11.5)14.8	1.1 (5.5/5.1)		1/3	2	2	2	3	2
(Type II)	Tru 63 Sp22	1.5255	0.1935	0.1195	0.156	0.17	0.1895	0.16	0.1625	0.1755	0.134	0.093		(Type II)	Tru 63 Sp22	84.75	5.94568	1	3.86033	5.40252	6.76043	4.3162	4.48109	5.52861	3.05529	1		(Type II)	Tru 63 Sp22	5.94568	0.714542	0.638451	0.810526	0.327302		(Type II)	Tru 63 Sp22	5.9 (5.9/1)	0.7 (3.9/5.4)	0.6 (4.3/6.8)	0.8 (4.5/5.5)	0.3 (1/3.1)		1/3	2	2	2	2	2
(Type II)	Tru 68 Sp23	2.046	0.136	0.2015	0.2145	0.152	0.2045	0.0895	0.1525	0.216	0.1845	0.1145		(Type II)	Tru 68 Sp23	113.667	2.59942	4.55674	7.26479	4.355	7.63337	1	3.89913	7.88555	5.99418	1.03783		(Type II)	Tru 68 Sp23	0.570456	1.66815	0.131004	0.494465	0.173139		(Type II)	Tru 68 Sp23	0.6 (2.6/4.7)	1.7 (7.3/4.4)	0.1 (1/7.6)	0.5 (3.9/7.9)	0.2 (1/6)		2	1	2	2	2	2
(Type II)	Tru 78 Sp30	1.8925	0.1985	0.3665	0.1625	0.1505	0.1095	0.107	0.1215	0.135	0.1245	0.103		(Type II)	Tru 78 Sp30	105.139	6.23666	14.1591	4.2386	4.2677	2.10475	1.23181	2.09505	3.17168	2.50242	1		(Type II)	Tru 78 Sp30	0.440471	0.993182	0.585253	0.66055	0.399612		(Type II)	Tru 78 Sp30	0.4 (6.2/14.2)	1 (4.2/4.3)	0.6 (1.2/2.1)	0.7 (2.1/3.2)	0.4 (1/2.5)		2	2	2	2	2	2
(Type II)	Tru 90 Sp31	1.852	0.2125	0.1905	0.176	0.2655	0.1445	0.1315	0.182	0.2255	0.1425	0.143		(Type II)	Tru 90 Sp31	102.889	7.05141	3.91659	5.02425	10.9602	4.14161	2.65761	5.61591	8.43841	3.54995	2.69641		(Type II)	Tru 90 Sp31	1.8004	0.458407	0.641686	0.665517	0.759563		(Type II)	Tru 90 Sp31	1.8 (7.1/3.9)	0.5 (5/11)	0.6 (2.7/4.1)	0.7 (5.6/8.4)	0.8 (2.7/3.5)		1/3	2	2	2	2	2
(Type II)	Tom 3 Sp27	2.05	0.138	0.213	0.149	0.094	0.118	0.0845	0.203	0.18	0.098	0.079		(Type II)	Tom 3 Sp27	113.889	2.71581	5.22599	3.45296	1	2.59942	1	6.83802	5.79049	1	1		(Type II)	Tom 3 Sp27	0.519673	3.45296	0.384701	1.1809	1		(Type II)	Tom 3 Sp27	0.5 (2.7/5.2)	3.5 (3.5/1)	0.4 (1/2.6)	1.2 (6.8/5.8)	1 (1/1) NR		2	1	2	1/3	IC	IC
(Type II)	Tom 23 Sp26	1.8615	0.2175	0.315	0.3195	0.225	0.1865	0.1455	0.2015	0.3105	0.158	0.1275		(Type II)	Tom 23 Sp26	103.417	7.34239	11.162	13.3754	8.6033	6.58584	3.47236	6.75073	13.3851	4.45199	1.79437		(Type II)	Tom 23 Sp26	0.657803	1.55468	0.527246	0.504348	0.40305		(Type II)	Tom 23 Sp26	0.7 (7.3/11.2)	1.6 (13.4/8.6)	0.5 (3.5/6.6)	0.5 (6.8/13.4)	0.4 (1.8/4.5)		2	1	2	2	2	2
(Type II)	Tom 140 Sp29	1.7515	0.173	0.1945	0.157	0.171	0.1575	0.125	0.159	0.161	0.1235	0.1265		(Type II)	Tom 140 Sp29	97.3056	4.75267	4.14937	3.91853	5.46072	4.89816	2.27934	4.2774	4.68477	2.44423	1.73618		(Type II)	Tom 140 Sp29	1.1454	0.717584	0.465347	0.913043	0.710317		(Type II)	Tom 140 Sp29	1.1 (4.8/4.2)	0.7 (3.9/5.5)	0.5 (2.3/4.9)	0.9 (4.3/4.7)	0.7 (1.7/2.4)		1/3	2	2	2	2	2
(Type III)	Tom 60 Sp25	2.187	0.3365	0.322	0.1805	0.1865	0.226	0.3015	0.444	0.183	0.166	0.1775		(Type III)	Tom 60 Sp25	121.5	14.2677	11.5694	5.28613	6.36275	8.88458	12.5509	20.8632	5.96508	4.91756	4.70417		(Type III)	Tom 60 Sp25	1.23323	0.830793	1.41266	3.49756	0.956607		(Type III)	Tom 60 Sp25	1.2 (14.3/11.6)	0.8 (5.3/6.4)	1.4 (12.6/8.9)	3.5 (20.9/6)	1.0 (4.7/4.9)		1/3	2	3	1/3	IC	3
(Type III)	Tom 95 Sp24	1.6355	0.086	0.0705	0.083	0.0785	0.0905	0.0835	0.149	0.093	0.089	0.073		(Type III)	Tom 95 Sp24	90.8611	1	1	1	1	0.99903	1	3.69544	1	1	1		(Type III)	Tom 95 Sp24	1	1	1.00097	3.69544	1		(Type III)	Tom 95 Sp24	1 (1/1) NR	1 (1/1) NR	1 (1/1) NR	3.7 (3.7/1)	1 (1/1) NR		IC	IC	2	1/3	IC	IC
																																						in red >1.05, in green <0.95, in grey between 0.95 and 1.05, in yellow not reactive (NR)
(in parenthesis and grey, natural infection)
															IRPC	Ag	GRA3-I/III-43	GRA3-II-43	GRA5-I-38	GRA5-II-38	GRA6-II-44	GRA6-III-44	GRA6-I/III-213	GRA6-II-214	GRA7-II-224	GRA7-III-224			TYPE II-PRU-LIKE	TYPE II-ME49	TYPE III							GRA3-43- I/III vs II	GRA5-38- I vs II	GRA6-44- III vs II	GRA6-213 I/III vs II	GRA7-224-III vs II
													Type II PRU-LIKE		Average	75.2351	14.3821	30.2352	4.48188	10.8842	10.6233	3.77944	6.21914	24.345	5.49169	3.07385		Ratio of average RIPCs									TYPE II-PRU-LIKE	<1 (W/S)	<1 (W/W)	<1 (W/S)	<1 (W/S)	≤1 (W/W or NR)
															Standard deviation	34.6338	18.8667	29.6489	4.63125	12.0153	9.09294	5.27842	5.61994	28.4979	5.02357	4.30719		GRA3-43-I/III vs II	0.475673	0.543509	2.25877						TYPE II-ME49	≤1 (W/W)	NR or ≤1 (W/W)	<1 (NR/W) or NR	<1 (NR/S) or NR	NR
													Type II ME-49		Average	90.4792	5.2403	9.64161	1	1.08948	1.47236	1	1	23.4484	1.00461	1		GRA5-38-I vs II	0.41178	0.917872	1.22253						TYPE III	>1 (S/S)	>1 (W/W) variable	>1 (S/W)	>1 (S/W)	≥1 (W/W)
															Standard deviation	29.8349	4.88138	6.1887	0	0.178952	0.55581	0	0	38.528	0.00921435	0		GRA6-44-III vs II	0.355771	0.679183	4.38033
													Type III ShSp24		Average	96.9693	54.8165	24.2683	5.84741	4.78304	4.93052	21.5973	55.7088	14.816	4.35219	3.15264		GRA6-213-I/III vs II	0.255459	0.0426469	3.76004
															Standard deviation	28.5131	26.3431	18.006	7.27229	7.09572	4.14425	15.5845	33.3843	19.4085	3.62822	2.63953		GRA7-224-III vs II	0.559729	0.995414	0.72438
													Type II nat. inf		Average	102.015	5.89077	6.32735	6.06208	6.36227	6.6505	3.44838	5.70218	7.42645	3.61316	2.87132
															Standard deviation	10.527	2.9353	4.93581	3.27855	3.67151	3.5526	3.39964	3.27858	4.32096	2.06285	2.25028
													Type III nat. Inf		Average	106.181	7.63385	6.28468	3.14306	3.68138	4.9418	6.77546	12.2793	3.48254	2.95878	2.85209			TYPE II-PRU-LIKE	TYPE II-ME49	TYPE III
															Standard deviation	21.665	9.38168	7.47366	3.03075	3.79204	5.57592	8.16773	12.1395	3.51084	2.77013	2.61924		Average of individual ratios
																												GRA3-43-I/III vs II	0.683997	0.501324	2.89979
																												GRA5-38-I vs II	0.808765	0.934107	1.66909
																												GRA6-44-III vs II	0.484746	0.758278	7.07616
																												GRA6-213-I/III vs II	0.532852	0.394993	7.16206
																												GRA7-224-III vs II	0.630922	0.995476	0.821476

## Sheet: Sup. file 5
																			For RIPC calculations, the average of the NEGATIVE control values from ALL the plates was considered to simplify																					Individual ratios with exact numbers
		OD VALUES																RIPC	Values below 1 were considered as 1													RATIOS								in red >1.05, in green <0.95, in grey between 0.95 and 1.05, in yellow not reactive (NR)						IC: Inconclusive: between 0.95 and 1.05
		For POS and NEG controls: OD values of the respective plate where each sample was analysed																	Values above 100 were considered as 100, unless the two peptides in a pair had more than 100, in which case figures are left as original values													Color gradient: The greener the lower, and the redder the higher.														PREDICTION
ID	Strain	OD POS CONTROL (2)	OD NEG CONTROL (3)	LYSATE	GRA3-I/III-43	GRA3-II-43	GRA5-I-38	GRA5-II-38	GRA6-II-44	GRA6-III-44	GRA6-I/III-213	GRA6-II-214	GRA7-II-224	GRA7-III-224		ID	Strain	RIPC LYSATE	GRA3-I/III-43	GRA3-II-43	GRA5-I-38	GRA5-II-38	GRA6-II-44	GRA6-III-44	GRA6-I/III-213	GRA6-II-214	GRA7-II-224	GRA7-III-224		ID	Strain	GRA3-I/III-43 ÷ GRA3-II-43	GRA5-I-38 ÷ GRA5-II-38	GRA6-III-44 ÷ GRA6-II-44	GRA6-I/III-213 ÷ GRA6-II-214	GRA7-III-224 ÷ GRA7-II-224		ID	Strain	GRA3-I/III-43 ÷ GRA3-II-43	GRA5-I-38 ÷ GRA5-II-38	GRA6-III-44 ÷ GRA6-II-44	GRA6-I/III-213 ÷ GRA6-II-214	GRA7-III-224 ÷ GRA7-II-224		GRA3-I/III-43 ÷ GRA3-II-43	GRA5-I-38 ÷ GRA5-II-38	GRA6-III-44 ÷ GRA6-II-44	GRA6-I/III-213 ÷ GRA6-II-214
1.4	CZ-Tiger (type II)	0.9825	0.107	0.455	0.176	0.184	0.1575	0.1605	0.7805	0.1845	0.1795	0.331	0.606	0.175		1.4	CZ-Tiger (type II)	39.7487	11.0937	11.9075	8.99486	7.58138	78.9692	10.8224	10.4226	26.9132	58.2381	8.06682		1.4	CZ-Tiger (type II)	0.931655	1.18644	0.137046	0.387268	0.138514		1.4	CZ-Tiger (type II)	0.93 (11.1/11.9)	1.2 (9/7.6)	0.1 (10.8/79)	0.4 (10.4/26.7)	0.1 (8.1/58.2)		2	1	2	2
1.7	CZ-Tiger (type II)	1.108	0.075	0.5715	0.1285	0.1405	0.128	0.14	1.1845	0.1275	0.1315	0.213	0.263	0.115		1.7	CZ-Tiger (type II)	48.0639	4.80397	5.88093	4.76767	4.44095	100	3.6544	4.18683	11.3867	16.1544	1.02856		1.7	CZ-Tiger (type II)	0.816872	1.07357	0.036544	0.367694	0.0636704		1.7	CZ-Tiger (type II)	0.82 (4.8/5.8)	1.1 (4.8/4.4)	0.0 (3.6/100)	0.4 (4.1/11.4)	0.1 (1/16.2)		2	1	2	2
2.4	CZ-Tiger (type II)	1.0975	0.0725	0.4575	0.148	0.1565	0.0875	0.11	0.087	0.0955	0.128	0.1325	0.125	0.1		2.4	CZ-Tiger (type II)	37.561	6.7439	7.4878	1	1.54878	1	1	3.87805	3.62195	2.81707	1		2.4	CZ-Tiger (type II)	0.900651	0.645669	1	1.07071	0.354978		2.4	CZ-Tiger (type II)	0.9 (6.74/7.49)	0.6 (1/1.6)	1 (1/1) NR	1.1 (3.9/3.6)	0.3 (1/2.8)		2	2	IC	1/3
2.7	CZ-Tiger (type II)	1.168	0.0855	0.6895	0.1805	0.167	0.093	0.1165	0.1265	0.1005	0.196	0.23	0.1415	0.1535		2.7	CZ-Tiger (type II)	55.7968	9.38799	8.06005	1.3164	2.06697	3.45266	1	9.95381	12.4365	4.19169	4.53811		2.7	CZ-Tiger (type II)	1.16476	0.636872	0.289632	0.800371	1.08264		2.7	CZ-Tiger (type II)	1.2 (9.4/8.1)	0.6 (1.3/2.1)	0.3 (1/3.5)	0.8 (10/12.4)	1.1 (4.5/4.2)		1/3	2	2	2
3.4	CZ-Tiger (type II)	1.0975	0.0725	0.4185	0.159	0.153	0.0985	0.127	0.124	0.118	0.223	0.203	0.1605	0.121		3.4	CZ-Tiger (type II)	33.7561	7.81707	7.14634	1.92683	3.20732	3.40244	2.7561	13.1463	10.5	6.28049	1.62195		3.4	CZ-Tiger (type II)	1.09386	0.60076	0.810036	1.25203	0.258252		3.4	CZ-Tiger (type II)	1.1 (7.8/7.1)	0.6 (1.9/3.2)	0.8 (2.8/3.4)	1.2 (13.1/10.5)	0.3 (1.6/6.3)		1/3	2	2	1/3
3.7	CZ-Tiger (type II)	1.048	0.12	0.388	0.146	0.177	0.129	0.1385	0.163	0.1475	0.1595	0.173	0.154	0.1495		3.7	CZ-Tiger (type II)	28.8793	7.2333	10.4795	5.41487	4.78179	7.96067	6.22306	7.6778	8.36476	6.23653	4.86261		3.7	CZ-Tiger (type II)	0.690231	1.13239	0.781726	0.917874	0.779698		3.7	CZ-Tiger (type II)	0.7 (7.2/10.5)	1.1 (5.4/4.8)	0.8 (6.2/8)	0.9 (7.7/8.4)	0.8 (4.9/6.2)		2	1	2	2
4.4	CZ-Tiger (type II)	1.048	0.12	0.295	0.1345	0.1605	0.106	0.113	0.127	0.133	0.232	0.148	0.1275	0.176		4.4	CZ-Tiger (type II)	18.8578	5.99407	8.70151	2.93642	2.03394	4.08136	4.66056	15.4903	5.6708	3.38093	7.71821		4.4	CZ-Tiger (type II)	0.688854	1.44371	1.14191	2.73159	2.28287		4.4	CZ-Tiger (type II)	0.7 (6/8.7)	1.4 (2.9/2)	1.1 (4.7/4.1)	2.7 (15.5/5.7)	2.3 (7.7/3.4)		2	1	3	1/3
4.7	CZ-Tiger (type II)	1.168	0.0855	0.344	0.158	0.1625	0.086	0.107	0.127	0.1145	0.2455	0.113	0.1425	0.132		4.7	CZ-Tiger (type II)	23.8799	7.30947	7.64434	1	1.18938	3.49885	2.28637	14.5266	1.62818	4.28406	2.55196		4.7	CZ-Tiger (type II)	0.956193	0.840777	0.653465	8.92199	0.595687		4.7	CZ-Tiger (type II)	1.0 (7.3/7.6)	0.8 (1/1.2)	0.6 (2.3/3.5)	8.9 (14.5/1.6)	0.6 (2.6/4.3)		IC	2	2	1/3
5.4	CZ-Tiger (type II)	1.087	0.0775	0.591	0.4605	0.5735	0.0865	0.098	2.661	0.0855	0.0935	0.132	0.3875	0.218		5.4	CZ-Tiger (type II)	50.8668	37.8034	48.9104	1	1	100	1	1	3.62803	28.8633	11.2556		5.4	CZ-Tiger (type II)	0.772911	1	0.01	0.275631	0.389961		5.4	CZ-Tiger (type II)	0.8 (37.8/48.9)	1 (1/1) NR	0.0 (1/100)	0.3 (1/3.6)	0.4 (11.3/28.9)		2	IC	2	2
5.7	CZ-Tiger (type II)	1.194	0.0915	0.885	0.2005	0.359	0.08	0.091	0.086	0.088	0.128	0.325	0.1715	0.104		5.7	CZ-Tiger (type II)	71.9728	11.0317	25.3288	1	1	1	1	3.60544	20.8277	6.83673	1		5.7	CZ-Tiger (type II)	0.435542	1	1	0.173108	0.146269		5.7	CZ-Tiger (type II)	0.4 (11/25.3)	1 (1/1) NR	1 (1/1) NR	0.2 (3.6/20.8)	0.1 (1/6.8)		2	IC	IC	2
6.4	CZ-Tiger (type II)	1.048	0.12	0.2995	0.169	0.2215	0.1135	0.1265	0.1285	0.1485	0.182	0.425	0.3695	0.1595		6.4	CZ-Tiger (type II)	19.3427	9.71175	15.2748	3.74461	3.48869	4.243	6.33082	10.1024	35.5199	29.4585	5.94019		6.4	CZ-Tiger (type II)	0.635802	1.07336	1.49206	0.284414	0.201646		6.4	CZ-Tiger (type II)	0.6 (9.7/15.3)	1.1 (3.7/3.5)	1.5 (6.3/4.2)	0.3 (10.1/35.5)	0.2 (5.9/29.4)		2	1	3	2
6.7	CZ-Tiger (type II)	1.0215	0.0955	0.262	0.144	0.1605	0.0955	0.104	0.115	0.1285	0.1635	0.346	0.34	0.159		6.7	CZ-Tiger (type II)	17.9806	7.03294	8.7203	1.80886	1.06641	2.79428	4.18467	8.12635	27.0653	26.3364	5.89903		6.7	CZ-Tiger (type II)	0.806502	1.6962	1.49758	0.300249	0.223988		6.7	CZ-Tiger (type II)	0.8 (7/8.7)	1.7 (1.8/1.1)	1.5 (4.1/2.8)	0.3 (8.1/27.1)	0.2 (5.9/26.3)		2	1	3	2
1-21	ShSp1 (type II)	1.041	0.092	0.808	0.088	0.084	0.069	0.078	0.1155	0.075	0.1585	2.0995	0.3115	0.1075		1-21	ShSp1 (type II)	75.4478	1	1	1	1	2.77924	1	7.40253	211.183	22.6949	1		1-21	ShSp1 (type II)	1	1	0.35981	0.0350527	0.0440627		1-21	ShSp1 (type II)	1 (1/1) NR	1 (1/1) NR	0.4 (1/2.8)	0 (7.4/212)	0.0 (1/26.3)		IC	IC	2	2
1-42	ShSp1 (type II)	1.446	0.1215	1.9045	0.107	0.1345	0.089	0.0965	0.1505	0.1035	0.6495	2.186	0.284	0.109		1-42	ShSp1 (type II)	134.617	2.12344	4.13364	1	1	4.63382	1.03813	42.3745	157.843	14.1846	1		1-42	ShSp1 (type II)	0.513699	1	0.224033	0.26846	0.070499		1-42	ShSp1 (type II)	0.5 (2.1/4.1)	1 (1/1) NR	0.2 (1/4.6)	0.3 (158/42.3)	0.1 (1/14.2)		2	IC	2	2
2-21	ShSp1 (type II)	1.2135	0.1005	0.965	0.1175	0.3075	0.0795	0.2285	0.0975	0.2385	0.147	0.236	2.048	0.8045		2-21	ShSp1 (type II)	77.673	3.47035	20.4627	1	12.0732	1	13.3648	5.27853	12.6348	175.371	62.9043		2-21	ShSp1 (type II)	0.169594	0.0828279	13.3648	0.417778	0.358694		2-21	ShSp1 (type II)	0.2 (3.5/20.5)	0.1 (1/12.1)	13.4 (13.4/1)	0.4 (5.3/12.6)	0.4 (62.9/175)		2	2	3	2
2-42	ShSp1 (type II)	1.445	0.11	1.606	0.1	0.204	0.0855	0.1175	0.112	0.1005	0.222	1.194	0.267	0.127		2-42	ShSp1 (type II)	112.06	1.5824	9.30712	1	1.75094	1.71348	1	10.0187	82.294	12.7996	1.69476		2-42	ShSp1 (type II)	0.17002	0.571123	0.583607	0.121743	0.132407		2-42	ShSp1 (type II)	0.2 (1.6/9.3)	0.6 (1/1.8)	0.6 (1/1.7)	0.1 (10/82.3)	0.1 (1.7/12.8)		2	2	2	2
3-21	ShSp1 (type II)	1.498	0.1115	1.114	0.1805	0.1795	0.11	0.464	0.162	0.311	0.1375	1.5625	0.9915	0.11		3-21	ShSp1 (type II)	72.3044	7.32961	7.19437	2.25388	26.6769	5.25604	15.9574	3.55211	105.815	64.5781	1		3-21	ShSp1 (type II)	1.0188	0.084488	3.03602	0.0335691	0.0154851		3-21	ShSp1 (type II)	1 (7.3/7.2)	0.1 (2.3/26.7)	3 (16/5.3)	0 (3.6/106)	0.0 (1/64.5)		IC	2	3	2
3-42	ShSp1 (type II)	1.445	0.11	1.571	0.104	0.1465	0.09	0.239	0.094	0.1175	0.1265	0.369	1.368	0.264		3-42	ShSp1 (type II)	109.438	1.88202	5	1	10.8521	1	2.07865	2.86517	20.4963	95.2715	11.9569		3-42	ShSp1 (type II)	0.376404	0.0921484	2.07865	0.13979	0.125504		3-42	ShSp1 (type II)	0.4 (1.9/5)	0.1 (1/10.9)	2.1 (2.1/1)	0.1 (2.9/20.5)	0.1 (1.7/12.8)		2	2	3	2
4-21	ShSp1 (type II)	1.498	0.1115	1.136	0.2215	0.2345	0.125	0.165	0.1495	0.1455	0.162	0.513	2.2645	0.224		4-21	ShSp1 (type II)	73.8911	10.2867	11.1612	3.33574	5.11179	4.35449	4.02092	5.31915	30.1208	156.392	8.62784		4-21	ShSp1 (type II)	0.921648	0.652557	0.923395	0.176594	0.055168		4-21	ShSp1 (type II)	0.9 (10.3/11.2)	0.7 (3.3/5.1)	0.9 (4/4.4)	0.2 (5.3/30.1)	0.1 (8.6/156)		2	2	2	2
4-42	ShSp1 (type II)	0.969	0.091	0.982	0.112	0.1045	0.0695	0.0795	0.075	0.0835	0.09	0.6995	1.5565	0.124		4-42	ShSp1 (type II)	101.481	3.77278	2.81891	1	1	1	1	1	68.8069	166.33	2.23519		4-42	ShSp1 (type II)	1.33838	1	1	0.0145334	0.0134383		4-42	ShSp1 (type II)	1.3 (3.8/2.8)	1 (1/1) NR	1 (1/1) NR	0 (1/68.8)	0.0 (2.2/166)		1/3	IC	IC	2
5-21	ShSp1 (type II)	1.498	0.1115	1.031	0.1525	0.2575	0.1985	0.18	0.1095	0.133	0.16	0.756	1.2465	0.1415		5-21	ShSp1 (type II)	66.3181	5.31013	12.8201	8.63686	6.19365	1.46953	3.11937	5.1749	47.647	82.9697	2.67761		5-21	ShSp1 (type II)	0.414205	1.39447	2.1227	0.108609	0.0322721		5-21	ShSp1 (type II)	0.4 (5.3/12.8)	1.4 (8.6/6.2)	2.1 (3.1/1.5)	0.1 (5.2/47.7)	0.0 (2.7/83)		2	1	3	2
5-42	ShSp1 (type II)	0.9775	0.0935	0.8085	0.132	0.1535	0.233	0.1075	0.105	0.1165	0.1205	0.2675	0.5575	0.296		5-42	ShSp1 (type II)	80.8824	6.00962	8.34276	17.4491	1.51301	1.79581	3.02602	3.64819	19.4712	52.1917	21.677		5-42	ShSp1 (type II)	0.720339	11.5327	1.68504	0.187364	0.415335		5-42	ShSp1 (type II)	0.7 (6/8.3)	11.5 (17.5/1.5)	1.7 (3/1.8)	0.2. (3.6/19.5)	0.4 (21.7/52.1)		2	1	3	2
14.4	CZ-Šimková (type III)	1.081	0.076	1.24	0.4725	0.4885	0.094	0.6065	0.198	2.6125	1.225	0.655	0.238	2.4645		14.4	CZ-Šimková (type III)	115.821	39.1667	40.6716	1.51741	50.9826	10.8333	100	113.109	55.6841	14.1169	234.838		14.4	CZ-Šimková (type III)	0.962997	0.0297634	9.23077	2.03127	16.6352		14.4	CZ-Šimková (type III)	1 (39.2/40.6)	0.0 (1.5/51)	9 (100/10.8)	2 (113/55.7)	16.6 (234/14.1)		IC	2	3	1/3
14.7	CZ-Šimková (type III)	1.194	0.0915	1.0115	0.2135	0.2335	0.096	0.3725	0.1305	1.1715	0.5175	0.171	0.2105	1.385		14.7	CZ-Šimková (type III)	83.4467	12.2109	13.9456	1.56463	25.2494	3.75283	98.1179	38.9342	6.85941	10.3741	116.156		14.7	CZ-Šimková (type III)	0.87561	0.0619668	26.145	5.67603	11.1967		14.7	CZ-Šimková (type III)	0.9 (12.2/13.9)	0.1 (1.6/25.3)	26.1 (98.1/3.8)	5.7 (38.9/6.9)	11.2 (116/10.4)		2	2	3	1/3
15.4	CZ-Šimková (type III)	1.083	0.1175	0.69	0.165	0.1585	0.122	0.126	0.15	0.705	1.2765	0.2225	0.1505	0.2555		15.4	CZ-Šimková (type III)	59.2957	8.92025	8.1564	4.47954	3.3014	6.30502	63.7235	123.071	13.1668	5.6318	15.6525		15.4	CZ-Šimková (type III)	1.09365	1.35686	10.1068	9.3471	2.77931		15.4	CZ-Šimková (type III)	1.1 (8.9/8.2)	1.4 (4.5/3.3)	10.1 (63.7/6.3)	9.4 (123/13.2)	2.8 (15.6/5.6)		1/3	1	3	1/3
15.7	CZ-Šimková (type III)	1.287	0.105	1.064	0.1835	0.182	0.137	0.2085	0.213	0.23	0.381	0.168	0.1905	0.192		15.7	CZ-Šimková (type III)	81.1337	8.85152	8.65059	4.92809	9.6764	10.4801	11.8655	24.7673	6.14425	7.98435	7.41328		15.7	CZ-Šimková (type III)	1.02323	0.50929	1.13219	4.03098	0.928477		15.7	CZ-Šimková (type III)	1 (8.8/8.6)	0.5 (4.9/9.7)	1.1 (11.9/10.5)	4 (24.8/6.1)	0.9 (7.4/8)		IC	2	3	1/3
16.4	CZ-Šimková (type III)	1.081	0.076	0.992	0.2335	0.185	0.112	0.1365	0.264	0.1725	0.424	0.143	0.208	1.1935		16.4	CZ-Šimková (type III)	91.1443	15.3856	10.4726	3.30846	4.21642	17.4005	8.23383	33.408	4.73881	11.1318	108.371		16.4	CZ-Šimková (type III)	1.46912	0.784661	0.473195	7.04987	9.7352		16.4	CZ-Šimková (type III)	1.5 (15.4/10.5)	0.8 (3.3/4.2)	0.5 (8.2/17.4)	7 (33.4/4.7)	9.7 (108/11.1)		1/3	2	2	1/3
16.7	CZ-Šimková (type III)	1.0215	0.0955	1.3405	0.169	0.24	0.1075	0.117	0.135	0.199	0.7225	0.133	0.126	0.6705		16.7	CZ-Šimková (type III)	134.449	9.73272	17.3056	3.10475	2.4703	4.9541	11.7981	68.4935	4.06317	3.22624	61.1366		16.7	CZ-Šimková (type III)	0.562402	1.25683	2.38147	16.8571	18.9498		16.7	CZ-Šimková (type III)	0.6 (9.7/17.3)	1.3 (3.1/2.5)	2.4 (11.8/4.9)	16.9 (68.5/4.1)	19.0 (61.1/3.2)		2	1	3	1/3
17.4	CZ-Šimková (type III)	1.108	0.075	0.9635	0.2205	0.1435	0.0875	0.1425	0.0965	0.326	0.97	0.1385	0.1425	0.3915		17.4	CZ-Šimková (type III)	86.0116	13.7101	6.17135	1	4.68296	1	22.8703	85.3582	4.17473	4.48935	27.7953		17.4	CZ-Šimková (type III)	2.22157	0.21354	22.8703	20.4464	6.19137		17.4	CZ-Šimková (type III)	2.2 (13.7/6.2)	0.2 (1/4.7)	22.9 (22.9/1)	20.5 (85.4/4.2)	6.2 (27.8/4.5)		1/3	2	3	1/3
17.7	CZ-Šimková (type III)	1.287	0.105	0.952	0.1845	0.1495	0.1145	0.1165	0.103	0.193	1.0935	0.201	0.232	0.2885		17.7	CZ-Šimková (type III)	71.6582	8.93613	5.90102	3.02453	1.89298	1.17386	8.73519	85.0465	8.93613	11.4953	15.5774		17.7	CZ-Šimková (type III)	1.51434	1.59777	7.44144	9.51716	1.35511		17.7	CZ-Šimková (type III)	1.5 (8.9/5.9)	1.6 (3/1.9)	7.4 (8.7/1.2)	9.5 (85.1/8.9)	1.4 (15.6/11.5)		1/3	1	3	1/3
6-21	ShSp24 (type III)	1.041	0.092	0.796	0.132	0.1455	0.082	0.089	0.084	0.1105	1.3645	1.0035	0.1845	0.295		6-21	ShSp24 (type III)	74.1834	5.598	6.92835	1	1	1	2.18651	134.484	95.6928	9.31243	20.0869		6-21	ShSp24 (type III)	0.807985	1	2.18651	1.40537	2.157		6-21	ShSp24 (type III)	0.8 (5.6/6.9)	1 (1/1) NR	2.2 (2.2/1)	1.4 (134/95.7)	2.2 (20.1/9.3)		2	IC	3	1/3
6-42	ShSp24 (type III)	0.9775	0.0935	1.29	0.233	0.1905	0.3565	0.139	0.1585	0.964	1.1945	0.288	0.6695	0.258		6-42	ShSp24 (type III)	135.351	17.435	12.5283	31.4197	5.07636	7.84785	98.8971	125.141	21.7902	64.8614	17.3784		6-42	ShSp24 (type III)	1.39165	6.18942	12.6018	5.74302	0.267931		6-42	ShSp24 (type III)	1.4 (17.3/12.5)	6.2 (31.4/5.1)	12.6 (98.9/7.8)	5.7 (125/21.8)	0.3 (17.4/64.9)		1/3	1	3	1/3
7-21	ShSp24 (type III)	1.452	0.111	1.2925	0.119	0.115	0.095	0.094	0.098	0.1	2.3515	1.4985	0.2025	0.268		7-21	ShSp24 (type III)	88.1059	2.99217	2.62864	1.21178	1	1	1	168.773	104.633	7.93251	12.2017		7-21	ShSp24 (type III)	1.1383	1.21178	1	1.61301	1.53819		7-21	ShSp24 (type III)	1.1 (3/2.6)	1.2 (1.2/1)	1 (1/1) NR	1.6 (169/105)	1.5 (12.2/7.9)		1/3	1	IC	1/3
7-42	ShSp24 (type III)	1.0085	0.0975	1.6495	0.1735	0.156	0.1445	0.1245	0.154	2.3885	1.6445	0.268	0.383	1.0665		7-42	ShSp24 (type III)	170.362	10.3869	8.36992	7.21734	3.33425	7.1213	100	170.829	18.949	31.4901	105.612		7-42	ShSp24 (type III)	1.24098	2.16461	14.0424	9.01521	3.35381		7-42	ShSp24 (type III)	1.2 (10.4/8.4)	2.2 (7.2/3.3)	14 (100/7.1)	9 (171/19)	3.4 (105/31.5)		1/3	1	3	1/3
8-21	ShSp24 (type III)	1.452	0.111	1.161	0.1	0.1055	0.086	0.095	0.0995	0.1335	0.8985	0.115	0.1305	0.713		8-21	ShSp24 (type III)	78.2998	1.57532	1.92021	1	1	1	3.26249	60.4213	1.46346	2.56339	45.3859		8-21	ShSp24 (type III)	0.820388	1	3.26249	41.2866	17.7055		8-21	ShSp24 (type III)	0.8 (1.6/1.9)	1 (1/1) NR	3.3 (3.3/1)	41.3 (60.4/1.5)	17.7 (45.4/2.6)		2	IC	3	1/3
8-42	ShSp24 (type III)	1.1345	0.1305	1.369	0.2285	0.1345	0.1755	0.142	0.1035	0.1635	0.2195	1.273	0.1635	0.1185		8-42	ShSp24 (type III)	123.357	14.9029	5.45319	9.63645	4.76843	1.43177	7.34562	13.0727	117.293	6.71066	1.40687		8-42	ShSp24 (type III)	2.73288	2.02089	5.13043	0.111453	0.209647		8-42	ShSp24 (type III)	2.7 (14.9/5.5)	2 (9.6/4.8)	5.1 (7.4/1.4)	0.1 (13.1/117)	0.2 (1.4/6.7)		1/3	1	3	2
9-21	ShSp24 (type III)	1.041	0.092	0.941	0.1445	0.099	0.0745	0.075	0.082	3.3365	1.1615	0.3125	0.121	0.3525		9-21	ShSp24 (type III)	89.4626	6.91517	2.02845	1	1	1	100	113.093	22.8793	2.62118	26.1459		9-21	ShSp24 (type III)	3.40909	1	100	4.94301	9.97487		9-21	ShSp24 (type III)	3.4 (6.9/2)	1 (1/1) NR	100 (100/1)	4.9 (113/22.9)	10.0 (26.2/2.6)		1/3	IC	3	1/3
9-42	ShSp24 (type III)	1.0085	0.0975	1.3515	0.2465	0.175	0.2345	0.146	0.1625	3.3775	1.073	0.2975	0.205	0.328		9-42	ShSp24 (type III)	137.651	18.4001	10.4555	17.0966	5.69429	8.05434	100	108.095	22.1872	11.9512	24.5472		9-42	ShSp24 (type III)	1.75984	3.00241	12.4157	4.87199	2.05396		9-42	ShSp24 (type III)	1.8 (18.4/10.5)	3 (17.1/5.7)	12.4 (100/8.1)	4.9 (108/22.2)	2.1 (24.6/12.0)		1/3	1	3	1/3
10-21	ShSp24 (type III)	0.969	0.091	0.8615	0.0925	0.075	0.0605	0.0685	0.069	0.3025	0.4775	0.171	0.101	0.531		10-21	ShSp24 (type III)	87.7563	1.55182	1	1	1	1	24.2312	44.3337	8.61333	1	48.5905		10-21	ShSp24 (type III)	1.55182	1	24.2312	5.14711	48.5905		10-21	ShSp24 (type III)	1.5 (1.5/1)	1 (1/1) NR	24.2 (24.2/1)	5.2 (44.3/8.6)	48.6 (48.6/1)		1/3	IC	3	1/3
10-42	ShSp24 (type III)	0.9825	0.107	1.336	0.2415	0.1365	0.1045	0.0975	0.1075	0.5445	0.9465	0.3775	0.4595	0.696		10-42	ShSp24 (type III)	140.377	18.5751	6.48201	2.94118	1	2.0988	51.9417	98.0297	32.2244	41.5049	67.5757		10-42	ShSp24 (type III)	2.86564	2.94118	24.7483	3.04209	1.62814		10-42	ShSp24 (type III)	2.9 (18.6/6.5)	2.9 (2.9/1)	24.8 (51.9/2.1)	3 (98/32.2)	1.6 (67.6/41.5)		1/3	1	3	1/3
				NEGATIVE controls													RIPC	Ag	GRA3-I/III-43	GRA3-II-43	GRA5-I-38	GRA5-II-38	GRA6-II-44	GRA6-III-44	GRA6-I/III-213	GRA6-II-214	GRA7-II-224	GRA7-III-224			RATIO AVERAGE									GRA3-43- I/III vs II	GRA5-38- I vs II	GRA6-44- III vs II	GRA6-213 I/III vs II	GRA7-224-III vs II
		1.108	0.075	0.078	0.073	0.078	0.075	0.1225	0.078	0.077	0.084	0.0805	0.0875	0.0735		Type II CZ-Tiger	Average	37.2255	10.4969	13.7952	2.90921	2.7838	25.8669	3.7432	8.50971	13.9636	16.0899	4.62358				TYPE II CZ-Tiger	TYPE II Sp1 (Pru-like)	Type III Simkova	Type III ShSp24			TYPE II CZ-Tiger		<1 (W/W)	Variable (W/W)	<1 (W/S)	<1 (W/W)	>1 (W/W)
		1.2135	0.1005	0.0855	0.071	0.0735	0.067	0.0655	0.094	0.0935	0.094	0.1115	0.1165	0.105			Standard deviation	16.9213	8.81575	12.2545	2.46354	2.02008	40.844	2.97263	4.63325	11.0296	16.844	3.3211			Ratio of average RIPCs							TYPE II ShSp1 (Pru-like)		<1 (W/W)	<1 (W/W)	Variable (W/W)	<1 (W/S)	>1 (S/W)
		1.445	0.11	0.1	0.0935	0.095	0.109	0.125	0.099	0.092	0.0965	0.123	0.1045	0.116		Type II ShSp1 (Pru-like)	Average	90.4112	4.2767	8.22408	3.76756	6.71716	2.50024	4.56053	8.66338	75.6311	84.2783	11.4774			GRA3-43-I/III vs II	0.760913	0.520022	1.05068	1.70141			TYPE III CZ-Simkova		≥1 (W/W)	Variable (W/W)	>1 (S/W)	>1 (S/W)	<1 (W/S)
		0.969	0.091	0.091	0.078	0.0725	0.064	0.0635	0.0855	0.0965	0.0785	0.0665	0.076	0.123			Standard deviation	34.5976	8.92105	10.5134	6.52811	10.2967	17.3971	37.8728	54.1959	50.8282	48.9605	49.15			GRA5-38-I vs II	1.04505	0.560886	0.223742	2.9559			TYPE III ShSp24		>1 (W/W or NR)	>1 (W/W or NR)	>1 (S/W)	>1 (S/S)	<1 (S/S)
		AVERAGE	0.094125	0.088625	0.078875	0.07975	0.07875	0.094125	0.089125	0.08975	0.08825	0.095375	0.096125	0.104375		Type III CZ-Simkova	Average	90.37	14.6142	13.9094	2.86593	12.8091	6.98747	40.668	71.5235	12.9709	8.55625	73.3676			GRA6-44-III vs II	0.14471	1.82404	5.82014	15.4929
		DESVEST		0.009268	0.0101848	0.0104443	0.0206942	0.034233	0.00927699	0.00870345	0.00845084	0.0263197	0.0179322	0.0218761			Standard deviation	24.0811	10.224	11.4912	1.42066	17.23	5.60779	40.3623	36.7831	17.5221	3.84198	77.8057			GRA6-213-I/III vs II	0.609421	0.114548	5.51415	2.32491
		CV		0.104575	0.129125	0.130963	0.262784	0.363697	0.10409	0.0969743	0.0957602	0.275961	0.18655	0.209591		Type III ShSp24	Average	112.491	9.83325	5.77946	7.3523	2.48733	3.15541	48.8865	103.627	44.5726	17.9948	36.8931			GRA7-224-III vs II	0.28736	0.136184	8.57473	2.05021
																	Standard deviation	32.9539	7.02087	3.91262	9.98886	2.00503	3.14577	46.2328	51.5305	43.4103	21.1742	31.0426
																																TYPE II CZ-Tiger	TYPE II Sp1 (Pru-like)	Type III Simkova	Type III ShSp24
																															Average of individual ratios
																															GRA3-43- I/III vs II	0.824486	0.664309	1.21536	1.77186
																															GRA5-38- I vs II	1.02748	1.74103	0.726335	2.15303
																															GRA6-44- III vs II	0.737501	2.5378	9.97264	19.9619
																															GRA6-213 I/III vs II	1.45691	0.150349	9.36949	7.71789
																															GRA7-224-III vs II	0.543181	0.126286	8.4714	8.74796
[truncated: 26 more columns]
